# Supplementary material for: Strain-specific morphological response of the dominant calcifying phytoplankton species Emiliania huxleyi to salinity change
Source: PLoS One. 2021 Feb 11;16(2):e0246745. doi: 10.1371/journal.pone.0246745 (PMC7877742; doi:10.1371/journal.pone.0246745)
Supplement: S1 Table — (XLSX) [file pone.0246745.s003.xlsx]

## Sheet: Sheet1
S1 Table: Mean exponential growth rates of six strains of Emiliania huxleyi at salinity 25, 35, and 45. GR = exponential growth rate, Rep = experiment replicate, SD = standard deviation. For strains RCC1210 and RCC868, cell counts were only taken from a single replicate flask.
Supporting Information file 1 of 6 accompanying Gebühr et al. Strain-specific morphological response of the dominant calcifying phytoplankton species Emiliania huxleyi to salinity change
Strain	Salinity	Replicate	Cell number N1 (cells mL-1)	Cell number N2 (cells mL-1)	Experiment day t1	Experiment day t2	GR	Mean GR	SD
PLYB11	25	1	226900	2918000	1	7	0.425691	0.397688	0.0247356
PLYB11	25	2	277600	2857000	1	7	0.388558
PLYB11	25	3	266600	2588000	1	7	0.378815
PLYB11	35	1	248300	2216000	1	7	0.364804	0.346102	0.0166074
PLYB11	35	2	321100	2369000	1	7	0.333078
PLYB11	35	3	297400	2293000	1	7	0.340423
PLYB11	45	1	218400	675800	1	7	0.29871	0.26415	0.0426861
PLYB11	45	2	258400	701300	1	7	0.277305
PLYB11	45	3	275600	623900	1	7	0.216435
RCC1232	25	1	263700	2619000	1	5	0.405204	0.385283	0.0213694
RCC1232	25	2	303900	2149000	1	5	0.387934
RCC1232	25	3	313500	2129000	1	5	0.362712
RCC1232	35	1	259000	1132000	1	5	0.319089	0.283667	0.0331612
RCC1232	35	2	304000	1251000	1	5	0.27855
RCC1232	35	3	326700	1183000	1	5	0.253362
RCC1232	45	1	256400	2937000	1	6	0.402903	0.406222	0.00979504
RCC1232	45	2	292800	2538000	1	6	0.398517
RCC1232	45	3	297100	2662000	1	6	0.417245
RCC1824	25	1	441700	747000	3	7	0.131	0.136	0.008
RCC1824	25	2	472700	844300	3	7	0.145
RCC1824	25	3	460400	779400	3	7	0.132
RCC1824	35	1	441400	888500	3	7	0.175	0.182	0.007
RCC1824	35	2	451900	958700	3	7	0.188
RCC1824	35	3	485900	1013000	3	7	0.184
RCC1824	45	1	306300	604200	3	9	0.113	0.121	0.008
RCC1824	45	2	301500	655500	3	9	0.129
RCC1824	45	3	330300	684700	3	9	0.121
RCC1210	25	1	236000	911900	2	6	0.338	0.338	N/A
RCC1210	25	2	N/A	N/A	N/A	N/A	N/A
RCC1210	25	3	N/A	N/A	N/A	N/A	N/A
RCC1210	35	1	467500	1118000	1	5	0.601	0.601	N/A
RCC1210	35	2	N/A	N/A	N/A	N/A	N/A
RCC1210	35	3	N/A	N/A	N/A	N/A	N/A
RCC1210	45	1	305300	1598000	2	10	0.207	0.207	N/A
RCC1210	45	2	N/A	N/A	N/A	N/A	N/A
RCC1210	45	3	N/A	N/A	N/A	N/A	N/A
RCC868	25	1	541900	1508000	2	6	0.256	0.256	N/A
RCC868	25	2	N/A	N/A	N/A	N/A	N/A
RCC868	25	3	N/A	N/A	N/A	N/A	N/A
RCC868	35	1	236900	790500	1	6	0.241	0.241	N/A
RCC868	35	2	N/A	N/A	N/A	N/A	N/A
RCC868	35	3	N/A	N/A	N/A	N/A	N/A
RCC868	45	1	362600	1724000	2	9	0.223	0.223	N/A
RCC868	45	2	N/A	N/A	N/A	N/A	N/A
RCC868	45	3	N/A	N/A	N/A	N/A	N/A
RCC904	25	1	517200	2627000	2	7	0.325	0.321	0.008
RCC904	25	2	516400	2458000	2	7	0.312
RCC904	25	3	496000	2523000	2	7	0.325
RCC904	35	1	264300	917500	1	4	0.415	0.434	0.025
RCC904	35	2	299900	1069000	1	4	0.424
RCC904	35	3	286600	1146000	1	4	0.462
RCC904	45	1	306500	1946000	1	6	0.37	0.386	0.014
RCC904	45	2	306800	2228000	1	6	0.397
RCC904	45	3	325200	2312000	1	6	0.392
