# Supplementary material for: Strain-specific morphological response of the dominant calcifying phytoplankton species Emiliania huxleyi to salinity change
Source: PLoS One. 2021 Feb 11;16(2):e0246745. doi: 10.1371/journal.pone.0246745 (PMC7877742; doi:10.1371/journal.pone.0246745)
Supplement: S2 Table — (XLSX) [file pone.0246745.s004.xlsx]

## Sheet: Sheet1
S2 Table: Morphometric measurements of Emiliania huxleyi strains PLYB11 and RCC1232 under salinity 25, 35, and 45 conditions.
CL = coccolith length in micrometers, CW = coccolith width in micrometers, CSA = coccolith surface area in micrometers squared calcuated from CL and CW, Ellipiticity = calculated as ratio CL/CW, Malformation = at end of experiment, N-Normal, A-Abnormal - see Methods
CD = coccosphere diameter in micrometers, SD = standard deviation of coccosphere diameter (for average of horizontal and vertical measurement of CD), CV = coccosphere volume in micrometers cubed.
Coccolith ID and Cocccosphere ID are references to the specific SEM image from which the coccolith or coccosphere data were taken.
Supporting Information file 2 of 6 accompanying Gebühr et al. Strain-specific morphological response of the dominant calcifying phytoplankton species Emiliania huxleyi to salinity change
Operator	Species	Strain	Salinity	Filter date	Filter time	Coccolith ID	CL (µm)	CW (µm)	CSA (µm^2)	Ellipticity (CL/CW)	Malformation	Operator	Species	Strain	Salinity	Filter date	Filter time	Coccosphere ID	CD horizontal (µm)	CD vertical 2 (µm)	Mean CD (µm)	SD	CV (µm^3)
Gebuehr	Emiliania huxleyi	PLY B11	35.1	07.07.2014	22:00 Uhr_Start	20140804_PLY	2.98443	2.50244	5.86564	1.19261		Gebuehr	Emiliania huxleyi	PLY B11	24.7	14.07.2014	10:00 Uhr	PLY B11_20140813_061	3.9319	4.18881	4.06035	0.181665	35.0502
Gebuehr	Emiliania huxleyi	PLY B11	35.1	07.07.2014	22:00 Uhr_Start	20140804_PLY	2.15778	1.62472	2.75344	1.3281		Gebuehr	Emiliania huxleyi	PLY B11	24.7	14.07.2014	10:00 Uhr	PLY B11_20140813_062	4.11062	3.92073	4.01567	0.134274	33.9058
Gebuehr	Emiliania huxleyi	PLY B11	35.1	07.07.2014	22:00 Uhr_Start	20140804_PLY	2.6242	2.24648	4.63009	1.16814		Gebuehr	Emiliania huxleyi	PLY B11	24.7	14.07.2014	10:00 Uhr	PLY B11_20140813_063	3.89839	4.02126	3.95982	0.0868835	32.5107
Gebuehr	Emiliania huxleyi	PLY B11	35.1	07.07.2014	22:00 Uhr_Start	20140804_PLY	2.44659	2.14335	4.11855	1.14148		Gebuehr	Emiliania huxleyi	PLY B11	24.7	14.07.2014	10:00 Uhr	PLY B11_20140813_065	4.69147	4.65796	4.67471	0.0236955	53.4889
Gebuehr	Emiliania huxleyi	PLY B11	35.1	07.07.2014	22:00 Uhr_Start	20140804_PLY	2.77824	2.37983	5.19284	1.16741		Gebuehr	Emiliania huxleyi	PLY B11	24.7	14.07.2014	10:00 Uhr	PLY B11_20140813_066	5.24998	4.93721	5.0936	0.221158	69.1946
Gebuehr	Emiliania huxleyi	PLY B11	35.1	07.07.2014	22:00 Uhr_Start	20140804_PLY	2.92562	2.31619	5.3221	1.26312		Gebuehr	Emiliania huxleyi	PLY B11	24.7	14.07.2014	10:00 Uhr	PLY B11_20140813_068	3.75318	3.85371	3.80344	0.0710865	28.809
Gebuehr	Emiliania huxleyi	PLY B11	35.1	07.07.2014	22:00 Uhr_Start	20140804_PLY	3.11273	2.52375	6.16989	1.23337		Gebuehr	Emiliania huxleyi	PLY B11	24.7	14.07.2014	10:00 Uhr	PLY B11_20140813_069	3.84254	3.76435	3.80344	0.0552895	28.809
Gebuehr	Emiliania huxleyi	PLY B11	35.1	07.07.2014	22:00 Uhr_Start	20140804_PLY	3.4092	2.55045	6.82905	1.3367		Gebuehr	Emiliania huxleyi	PLY B11	24.7	14.07.2014	10:00 Uhr	PLY B11_20140813_070	3.85371	4.08828	3.97099	0.165868	32.7866
Gebuehr	Emiliania huxleyi	PLY B11	35.1	07.07.2014	22:00 Uhr_Start	20140804_PLY	2.76455	2.41267	5.23856	1.14584		Gebuehr	Emiliania huxleyi	PLY B11	24.7	14.07.2014	10:00 Uhr	PLY B11_20140813_071	3.96541	4.27817	4.12179	0.221158	36.6654
Gebuehr	Emiliania huxleyi	PLY B11	35.1	07.07.2014	22:00 Uhr_Start	20140804_PLY	2.905	2.23017	5.08832	1.30259		Gebuehr	Emiliania huxleyi	PLY B11	24.7	14.07.2014	10:00 Uhr	PLY B11_20140813_072	4.72498	5.06008	4.89253	0.236955	61.3197
Gebuehr	Emiliania huxleyi	PLY B11	35.1	07.07.2014	22:00 Uhr_Start	20140804_PLY	2.75449	2.1875	4.73237	1.25919		Gebuehr	Emiliania huxleyi	PLY B11	24.7	14.07.2014	10:00 Uhr	PLY B11_20140813_073	4.03243	4.17764	4.10504	0.10268	36.2201
Gebuehr	Emiliania huxleyi	PLY B11	35.1	07.07.2014	22:00 Uhr_Start	20140804_PLY	3.61847	2.81937	8.01248	1.28343		Gebuehr	Emiliania huxleyi	PLY B11	24.7	14.07.2014	10:00 Uhr	PLY B11_20140813_074	4.07711	4.42339	4.25025	0.244853	40.2014
Gebuehr	Emiliania huxleyi	PLY B11	35.1	07.07.2014	22:00 Uhr_Start	20140804_PLY	2.5054	2.0442	4.02245	1.22561		Gebuehr	Emiliania huxleyi	PLY B11	24.7	14.07.2014	10:00 Uhr	PLY B11_20140813_075	4.06594	4.42339	4.24466	0.252752	40.0431
Gebuehr	Emiliania huxleyi	PLY B11	35.1	07.07.2014	22:00 Uhr_Start	20140804_PLY	3.46977	2.76466	7.53412	1.25505		Gebuehr	Emiliania huxleyi	PLY B11	24.7	14.07.2014	10:00 Uhr	PLY B11_20140813_076	4.22232	4.267	4.24466	0.031594	40.0431
Gebuehr	Emiliania huxleyi	PLY B11	35.1	07.07.2014	22:00 Uhr_Start	20140804_PLY	2.42545	1.94335	3.70198	1.24808		Gebuehr	Emiliania huxleyi	PLY B11	24.7	14.07.2014	10:00 Uhr	PLY B11_20140813_077	4.55743	4.65796	4.60769	0.0710865	51.2211
Gebuehr	Emiliania huxleyi	PLY B11	35.1	07.07.2014	22:00 Uhr_Start	20140804_PLY	2.90472	2.3108	5.27175	1.25702		Gebuehr	Emiliania huxleyi	PLY B11	24.7	14.07.2014	10:00 Uhr	PLY B11_20140813_078	3.85371	4.25583	4.05477	0.284346	34.9058
Gebuehr	Emiliania huxleyi	PLY B11	35.1	07.07.2014	22:00 Uhr_Start	20140804_PLY	3.6025	2.96602	8.39206	1.21459		Gebuehr	Emiliania huxleyi	PLY B11	24.7	14.07.2014	10:00 Uhr	PLY B11_20140813_080	3.99892	4.21115	4.10504	0.150071	36.2201
Gebuehr	Emiliania huxleyi	PLY B11	35.1	07.07.2014	22:00 Uhr_Start	20140804_PLY	2.53528	2.03045	4.04306	1.24863		Gebuehr	Emiliania huxleyi	PLY B11	24.7	14.07.2014	10:00 Uhr	PLY B11_20140813_083	4.66913	4.65796	4.66354	0.0078985	53.1064
Gebuehr	Emiliania huxleyi	PLY B11	35.1	07.07.2014	22:00 Uhr_Start	20140804_PLY	2.6342	2.23636	4.62681	1.1779		Gebuehr	Emiliania huxleyi	PLY B11	24.7	14.07.2014	10:00 Uhr	PLY B11_20140813_084	3.67498	3.64147	3.65823	0.0236955	25.6337
Gebuehr	Emiliania huxleyi	PLY B11	35.1	07.07.2014	22:00 Uhr_Start	20140804_PLY	3.58466	2.78727	7.84724	1.28608		Gebuehr	Emiliania huxleyi	PLY B11	24.7	14.07.2014	10:00 Uhr	PLY B11_20140813_085	4.3787	4.85902	4.61886	0.339635	51.5946
Gebuehr	Emiliania huxleyi	PLY B11	35.1	07.07.2014	22:00 Uhr_Start	20140804_PLY	3.01182	2.50619	5.92834	1.20175		Gebuehr	Emiliania huxleyi	PLY B11	24.7	14.07.2014	10:00 Uhr	PLY B11_20140813_086	3.73084	4.19998	3.96541	0.331737	32.6484
Gebuehr	Emiliania huxleyi	PLY B11	35.1	07.07.2014	22:00 Uhr_Start	20140804_PLY	2.89216	2.51352	5.70946	1.15064		Gebuehr	Emiliania huxleyi	PLY B11	24.7	14.07.2014	10:00 Uhr	PLY B11_20140813_087	4.63562	4.64679	4.6412	0.0078985	52.3468
Gebuehr	Emiliania huxleyi	PLY B11	35.1	07.07.2014	22:00 Uhr_Start	20140804_PLY	2.96864	2.42665	5.65788	1.22335		Gebuehr	Emiliania huxleyi	PLY B11	24.7	14.07.2014	10:00 Uhr	PLY B11_20140813_088	3.99892	3.98775	3.99333	0.0078985	33.3431
Gebuehr	Emiliania huxleyi	PLY B11	35.1	07.07.2014	22:00 Uhr_Start	20140804_PLY	2.8333	2.35557	5.24176	1.20281		Gebuehr	Emiliania huxleyi	PLY B11	24.7	14.07.2014	10:00 Uhr	PLY B11_20140813_089	3.78669	3.80903	3.79786	0.015797	28.6823
Gebuehr	Emiliania huxleyi	PLY B11	35.1	07.07.2014	22:00 Uhr_Start	20140804_PLY	3.02182	2.45148	5.81817	1.23265		Gebuehr	Emiliania huxleyi	PLY B11	24.7	14.07.2014	10:00 Uhr	PLY B11_20140813_090	4.31168	4.62445	4.46807	0.221158	46.7044
Gebuehr	Emiliania huxleyi	PLY B11	35.1	07.07.2014	22:00 Uhr_Start	20140804_PLY	2.93773	2.50415	5.77778	1.17314		Gebuehr	Emiliania huxleyi	PLY B11	24.7	14.07.2014	10:00 Uhr	PLY B11_20140813_091	3.96541	4.31168	4.13855	0.244853	37.1144
Gebuehr	Emiliania huxleyi	PLY B11	35.1	07.07.2014	22:00 Uhr_Start	20140804_PLY	3.01733	2.54358	6.02779	1.18625		Gebuehr	Emiliania huxleyi	PLY B11	24.7	14.07.2014	10:00 Uhr	PLY B11_20140813_092	4.267	4.22232	4.24466	0.031594	40.0431
Gebuehr	Emiliania huxleyi	PLY B11	35.1	07.07.2014	22:00 Uhr_Start	20140804_PLY	2.61756	2.05341	4.22145	1.27474		Gebuehr	Emiliania huxleyi	PLY B11	24.7	14.07.2014	10:00 Uhr	PLY B11_20140813_094	4.32285	4.24466	4.28376	0.0552895	41.1598
Gebuehr	Emiliania huxleyi	PLY B11	35.1	07.07.2014	22:00 Uhr_Start	20140804_PLY	3.12494	2.61443	6.41666	1.19527		Gebuehr	Emiliania huxleyi	PLY B11	24.7	14.07.2014	10:00 Uhr	PLY B11_20140813_095	4.91487	5.14945	5.03216	0.165868	66.7209
Gebuehr	Emiliania huxleyi	PLY B11	35.1	07.07.2014	22:00 Uhr_Start	20140804_PLY	2.63415	2.06795	4.2783	1.27379		Gebuehr	Emiliania huxleyi	PLY B11	24.7	14.07.2014	10:00 Uhr	PLY B11_20140813_098	4.52392	4.50158	4.51275	0.015797	48.1195
Gebuehr	Emiliania huxleyi	PLY B11	35.1	07.07.2014	22:00 Uhr_Start	20140804_PLY	2.51278	2.12324	4.19029	1.18347		Gebuehr	Emiliania huxleyi	PLY B11	24.7	14.07.2014	10:00 Uhr	PLY B11_20140813_100	4.52392	4.73615	4.63003	0.150071	51.9698
Gebuehr	Emiliania huxleyi	PLY B11	35.1	07.07.2014	22:00 Uhr_Start	20140804_PLY	2.31869	1.91176	3.4815	1.21286		Gebuehr	Emiliania huxleyi	PLY B11	24.7	14.07.2014	10:00 Uhr	PLY B11_20140813_101	4.23349	4.78083	4.50716	0.387026	47.9411
Gebuehr	Emiliania huxleyi	PLY B11	35.1	07.07.2014	22:00 Uhr_Start	20140804_PLY	2.81381	2.35926	5.21387	1.19266		Gebuehr	Emiliania huxleyi	PLY B11	24.7	14.07.2014	10:00 Uhr	PLY B11_20140813_102	4.35636	4.62445	4.49041	0.189564	47.4084
Gebuehr	Emiliania huxleyi	PLY B11	35.1	07.07.2014	22:00 Uhr_Start	20140804_PLY	2.93949	2.3304	5.38012	1.26137		Gebuehr	Emiliania huxleyi	PLY B11	24.7	14.07.2014	10:00 Uhr	PLY B11_20140813_103	4.22232	4.9037	4.56301	0.481808	49.7455
Gebuehr	Emiliania huxleyi	PLY B11	35.1	07.07.2014	22:00 Uhr_Start	20140804_PLY	2.85199	2.39233	5.35869	1.19214		Gebuehr	Emiliania huxleyi	PLY B11	24.7	14.07.2014	10:00 Uhr	PLY B11_20140813_104	3.83137	3.84254	3.83695	0.0078985	29.5772
Gebuehr	Emiliania huxleyi	PLY B11	35.1	07.07.2014	22:00 Uhr_Start	20140804_PLY	3.01176	2.18699	5.17317	1.37713		Gebuehr	Emiliania huxleyi	PLY B11	24.7	14.07.2014	10:00 Uhr	PLY B11_20140813_105	4.12179	4.27817	4.19998	0.110579	38.7919
Gebuehr	Emiliania huxleyi	PLY B11	35.1	07.07.2014	22:00 Uhr_Start	20140804_PLY	2.9208	2.45455	5.6307	1.18995		Gebuehr	Emiliania huxleyi	PLY B11	24.7	14.07.2014	10:00 Uhr	PLY B11_20140813_106	3.92073	4.30051	4.11062	0.268549	36.3681
Gebuehr	Emiliania huxleyi	PLY B11	35.1	07.07.2014	22:00 Uhr_Start	20140804_PLY	3.1458	2.67131	6.6	1.17762		Gebuehr	Emiliania huxleyi	PLY B11	24.7	14.07.2014	10:00 Uhr	PLY B11_20140813_107	3.99892	4.13296	4.06594	0.094782	35.195
Gebuehr	Emiliania huxleyi	PLY B11	35.1	07.07.2014	22:00 Uhr_Start	20140804_PLY	2.47267	2.1017	4.08158	1.17651		Gebuehr	Emiliania huxleyi	PLY B11	24.7	14.07.2014	10:00 Uhr	PLY B11_20140813_108	2.58031	2.93775	2.75903	0.252752	10.9968
Gebuehr	Emiliania huxleyi	PLY B11	35.1	07.07.2014	22:00 Uhr_Start	20140804_PLY	3.26517	2.57295	6.59824	1.26904		Gebuehr	Emiliania huxleyi	PLY B11	24.7	14.07.2014	10:00 Uhr	PLY B11_20140813_109	3.68615	3.96541	3.82578	0.197462	29.3197
Gebuehr	Emiliania huxleyi	PLY B11	35.1	07.07.2014	22:00 Uhr_Start	20140804_PLY	3.10011	2.46239	5.99548	1.25899		Gebuehr	Emiliania huxleyi	PLY B11	24.7	14.07.2014	10:00 Uhr	PLY B11_20140813_110	4.13296	4.33402	4.23349	0.142173	39.7278
Gebuehr	Emiliania huxleyi	PLY B11	35.1	07.07.2014	22:00 Uhr_Start	20140804_PLY	2.91739	2.42477	5.55591	1.20316		Gebuehr	Emiliania huxleyi	PLY B11	24.7	14.07.2014	10:00 Uhr	PLY B11_20140813_111	4.1553	4.31168	4.23349	0.110579	39.7278
Gebuehr	Emiliania huxleyi	PLY B11	35.1	07.07.2014	22:00 Uhr_Start	20140804_PLY	3.19227	2.63239	6.59993	1.21269		Gebuehr	Emiliania huxleyi	PLY B11	24.7	14.07.2014	10:00 Uhr	PLY B11_20140813_112	3.68615	4.21115	3.94865	0.371229	32.2363
Gebuehr	Emiliania huxleyi	PLY B11	35.1	07.07.2014	22:00 Uhr_Start	20140804_PLY	2.57193	2.09364	4.22913	1.22845		Gebuehr	Emiliania huxleyi	PLY B11	24.7	14.07.2014	10:00 Uhr	PLY B11_20140813_113	4.63562	4.64679	4.6412	0.0078985	52.3468
Gebuehr	Emiliania huxleyi	PLY B11	35.1	07.07.2014	22:00 Uhr_Start	20140804_PLY	2.78364	2.40142	5.25014	1.15916		Gebuehr	Emiliania huxleyi	PLY B11	24.7	14.07.2014	10:00 Uhr	PLY B11_20140813_115	5.46221	5.85317	5.65769	0.276447	94.8234
Gebuehr	Emiliania huxleyi	PLY B11	35.1	07.07.2014	22:00 Uhr_Start	20140804_PLY	2.63994	2.22131	4.60567	1.18846		Gebuehr	Emiliania huxleyi	PLY B11	24.7	14.07.2014	10:00 Uhr	PLY B11_20140813_116	3.94307	4.02126	3.98216	0.0552895	33.064
Gebuehr	Emiliania huxleyi	PLY B11	35.1	07.07.2014	22:00 Uhr_Start	20140804_PLY	3.24625	2.64301	6.73862	1.22824		Gebuehr	Emiliania huxleyi	PLY B11	24.7	14.07.2014	10:00 Uhr	PLY B11_20140813_117	3.71966	3.96541	3.84254	0.173767	29.7066
Gebuehr	Emiliania huxleyi	PLY B11	35.1	07.07.2014	22:00 Uhr_Start	20140804_PLY	2.73119	2.13739	4.58485	1.27782		Gebuehr	Emiliania huxleyi	PLY B11	24.7	14.07.2014	10:00 Uhr	PLY B11_20140813_118	3.32871	3.68615	3.50743	0.252752	22.5926
Gebuehr	Emiliania huxleyi	PLY B11	35.1	07.07.2014	22:00 Uhr_Start	20140804_PLY	2.96273	2.6	6.04999	1.13951		Gebuehr	Emiliania huxleyi	PLY B11	24.7	14.07.2014	10:00 Uhr	PLY B11_20140813_119	3.68615	3.88722	3.78669	0.142173	28.43
Gebuehr	Emiliania huxleyi	PLY B11	35.1	07.07.2014	22:00 Uhr_Start	20140804_PLY	2.91381	2.47597	5.66624	1.17684		Gebuehr	Emiliania huxleyi	PLY B11	24.7	14.07.2014	10:00 Uhr	PLY B11_20140813_120	4.34519	4.52392	4.43456	0.126376	45.6614
Gebuehr	Emiliania huxleyi	PLY B11	35.1	07.07.2014	22:00 Uhr_Start	20140804_PLY	2.6154	2.05722	4.22579	1.27133		Gebuehr	Emiliania huxleyi	PLY B11	24.7	14.07.2014	10:00 Uhr	PLY B11_20140813_121	4.11062	4.27817	4.1944	0.118477	38.6373
Gebuehr	Emiliania huxleyi	PLY B11	35.1	07.07.2014	22:00 Uhr_Start	20140804_PLY	2.77818	2.22051	4.84511	1.25115		Gebuehr	Emiliania huxleyi	PLY B11	24.7	14.07.2014	10:00 Uhr	PLY B11_20140813_122	3.79786	3.89839	3.84812	0.0710865	29.8363
Gebuehr	Emiliania huxleyi	PLY B11	35.1	07.07.2014	22:00 Uhr_Start	20140804_PLY	2.79466	2.44176	5.35947	1.14453		Gebuehr	Emiliania huxleyi	PLY B11	24.7	14.07.2014	10:00 Uhr	PLY B11_20140813_124	4.17764	4.22232	4.19998	0.031594	38.7919
Gebuehr	Emiliania huxleyi	PLY B11	24.7	14.07.2014	10:00 Uhr	PLY B11_20140813_001	2.5344	1.82228	3.62728	1.39078	A	Gebuehr	Emiliania huxleyi	PLY B11	35	14.07.2014	10:00 Uhr	20141023_PLY B11_sal35_000	4.30005	4.4019	4.35098	0.0720142	43.128
Gebuehr	Emiliania huxleyi	PLY B11	24.7	14.07.2014	10:00 Uhr	PLY B11_20140813_002	2.58294	1.81871	3.68951	1.4202	A	Gebuehr	Emiliania huxleyi	PLY B11	35	14.07.2014	10:00 Uhr	20141023_PLY B11_sal35_001	4.8319	4.66216	4.74703	0.120024	56.01
Gebuehr	Emiliania huxleyi	PLY B11	24.7	14.07.2014	10:00 Uhr	PLY B11_20140813_003	2.25989	1.7666	3.13555	1.27923	A	Gebuehr	Emiliania huxleyi	PLY B11	35	14.07.2014	10:00 Uhr	20141023_PLY B11_sal35_002	4.77532	4.84322	4.80927	0.0480094	58.242
Gebuehr	Emiliania huxleyi	PLY B11	24.7	14.07.2014	10:00 Uhr	PLY B11_20140813_004	2.26022	1.69981	3.01746	1.32969	N	Gebuehr	Emiliania huxleyi	PLY B11	35	14.07.2014	10:00 Uhr	20141023_PLY B11_sal35_003	4.15295	4.44716	4.30005	0.208041	41.6314
Gebuehr	Emiliania huxleyi	PLY B11	24.7	14.07.2014	10:00 Uhr	PLY B11_20140813_007	2.56252	1.98827	4.0016	1.28882	N	Gebuehr	Emiliania huxleyi	PLY B11	35	14.07.2014	10:00 Uhr	20141023_PLY B11_sal35_003	3.88137	3.92663	3.904	0.0320063	31.155
Gebuehr	Emiliania huxleyi	PLY B11	24.7	14.07.2014	10:00 Uhr	PLY B11_20140813_008	2.54377	1.86073	3.7175	1.36709	N	Gebuehr	Emiliania huxleyi	PLY B11	35	14.07.2014	10:00 Uhr	20141023_PLY B11_sal35_004	4.75269	4.79796	4.77532	0.0320063	57.0174
Gebuehr	Emiliania huxleyi	PLY B11	24.7	14.07.2014	10:00 Uhr	PLY B11_20140813_009	2.68594	1.96517	4.1456	1.36677	A	Gebuehr	Emiliania huxleyi	PLY B11	35	14.07.2014	10:00 Uhr	20141023_PLY B11_sal35_005	5.45428	5.40902	5.43165	0.0320063	83.9061
Gebuehr	Emiliania huxleyi	PLY B11	24.7	14.07.2014	10:00 Uhr	PLY B11_20140813_010	2.27317	1.65824	2.96053	1.37083	A	Gebuehr	Emiliania huxleyi	PLY B11	35	14.07.2014	10:00 Uhr	20141023_PLY B11_sal35_006	3.89268	3.89268	3.89268	0	30.8848
Gebuehr	Emiliania huxleyi	PLY B11	24.7	14.07.2014	10:00 Uhr	PLY B11_20140813_012	2.35301	1.74501	3.22486	1.34843	A	Gebuehr	Emiliania huxleyi	PLY B11	35	14.07.2014	10:00 Uhr	20141023_PLY B11_sal35_008	4.23216	4.30005	4.26611	0.0480094	40.6531
Gebuehr	Emiliania huxleyi	PLY B11	24.7	14.07.2014	10:00 Uhr	PLY B11_20140813_012	2.19756	1.73223	2.98976	1.26863	N	Gebuehr	Emiliania huxleyi	PLY B11	35	14.07.2014	10:00 Uhr	20141023_PLY B11_sal35_009	4.24348	4.46979	4.35663	0.160031	43.2964
Gebuehr	Emiliania huxleyi	PLY B11	24.7	14.07.2014	10:00 Uhr	PLY B11_20140813_013	2.29911	1.88756	3.40841	1.21803	A	Gebuehr	Emiliania huxleyi	PLY B11	35	14.07.2014	10:00 Uhr	20141023_PLY B11_sal35_010	4.01716	3.76821	3.89268	0.176035	30.8848
Gebuehr	Emiliania huxleyi	PLY B11	24.7	14.07.2014	10:00 Uhr	PLY B11_20140813_013	2.38805	1.71884	3.2238	1.38934	A	Gebuehr	Emiliania huxleyi	PLY B11	35	14.07.2014	10:00 Uhr	20141023_PLY B11_sal35_011	5.16007	5.3298	5.24494	0.120024	75.5473
Gebuehr	Emiliania huxleyi	PLY B11	24.7	14.07.2014	10:00 Uhr	PLY B11_20140813_014	2.28817	1.77519	3.19025	1.28897	N	Gebuehr	Emiliania huxleyi	PLY B11	35	14.07.2014	10:00 Uhr	20141023_PLY B11_sal35_012	4.26611	4.49243	4.37927	0.160031	43.9747
Gebuehr	Emiliania huxleyi	PLY B11	24.7	14.07.2014	10:00 Uhr	PLY B11_20140813_016	2.26318	1.72101	3.05909	1.31503	N	Gebuehr	Emiliania huxleyi	PLY B11	35	14.07.2014	10:00 Uhr	20141023_PLY B11_sal35_013	4.97901	4.77532	4.87717	0.144028	60.7438
Gebuehr	Emiliania huxleyi	PLY B11	24.7	14.07.2014	10:00 Uhr	PLY B11_20140813_018	2.09607	1.63007	2.6835	1.28588	A	Gebuehr	Emiliania huxleyi	PLY B11	35	14.07.2014	10:00 Uhr	20141023_PLY B11_sal35_014	4.41321	4.63953	4.52637	0.160031	48.5568
Gebuehr	Emiliania huxleyi	PLY B11	24.7	14.07.2014	10:00 Uhr	PLY B11_20140813_019	2.7953	2.17089	4.76603	1.28763	N	Gebuehr	Emiliania huxleyi	PLY B11	35	14.07.2014	10:00 Uhr	20141023_PLY B11_sal35_016	4.74138	4.73006	4.73572	0.00800157	55.6104
Gebuehr	Emiliania huxleyi	PLY B11	24.7	14.07.2014	10:00 Uhr	PLY B11_20140813_020	2.47916	1.8427	3.58798	1.34539	A	Gebuehr	Emiliania huxleyi	PLY B11	35	14.07.2014	10:00 Uhr	20141023_PLY B11_sal35_017	4.48111	4.58295	4.53203	0.0720142	48.7391
Gebuehr	Emiliania huxleyi	PLY B11	24.7	14.07.2014	10:00 Uhr	PLY B11_20140813_021	2.25141	1.68994	2.98823	1.33224	N	Gebuehr	Emiliania huxleyi	PLY B11	35	14.07.2014	10:00 Uhr	20141023_PLY B11_sal35_018	4.60558	4.16426	4.38492	0.312061	44.1453
Gebuehr	Emiliania huxleyi	PLY B11	24.7	14.07.2014	10:00 Uhr	PLY B11_20140813_022	3.04789	2.41093	5.77128	1.2642	A	Gebuehr	Emiliania huxleyi	PLY B11	35	14.07.2014	10:00 Uhr	20141023_PLY B11_sal35_019	4.80927	4.85454	4.8319	0.0320063	59.0682
Gebuehr	Emiliania huxleyi	PLY B11	24.7	14.07.2014	10:00 Uhr	PLY B11_20140813_023	1.93041	1.4215	2.1552	1.35801	A	Gebuehr	Emiliania huxleyi	PLY B11	35	14.07.2014	10:00 Uhr	20141023_PLY B11_sal35_020	5.77113	5.60139	5.68626	0.120024	96.2671
Gebuehr	Emiliania huxleyi	PLY B11	24.7	14.07.2014	10:00 Uhr	PLY B11_20140813_023	2.53312	1.87534	3.73101	1.35075	N	Gebuehr	Emiliania huxleyi	PLY B11	35	14.07.2014	10:00 Uhr	20141023_PLY B11_sal35_020	4.56032	4.78664	4.67348	0.160031	53.4466
Gebuehr	Emiliania huxleyi	PLY B11	24.7	14.07.2014	10:00 Uhr	PLY B11_20140813_024	2.21849	1.64329	2.86326	1.35003	A	Gebuehr	Emiliania huxleyi	PLY B11	35	14.07.2014	10:00 Uhr	20141023_PLY B11_sal35_021	5.05822	5.02427	5.04125	0.0240047	67.0831
Gebuehr	Emiliania huxleyi	PLY B11	24.7	14.07.2014	10:00 Uhr	PLY B11_20140813_025	2.82331	2.22289	4.9291	1.27011	A	Gebuehr	Emiliania huxleyi	PLY B11	35	14.07.2014	10:00 Uhr	20141023_PLY B11_sal35_022	4.78664	4.8319	4.80927	0.0320063	58.242
Gebuehr	Emiliania huxleyi	PLY B11	24.7	14.07.2014	10:00 Uhr	PLY B11_20140813_026	2.69939	2.03972	4.32439	1.32341	N	Gebuehr	Emiliania huxleyi	PLY B11	35	14.07.2014	10:00 Uhr	20141023_PLY B11_sal35_023	5.03559	5.06954	5.05256	0.0240047	67.5358
Gebuehr	Emiliania huxleyi	PLY B11	24.7	14.07.2014	10:00 Uhr	PLY B11_20140813_027	2.30798	1.78334	3.23263	1.29419	A	Gebuehr	Emiliania huxleyi	PLY B11	35	14.07.2014	10:00 Uhr	20141023_PLY B11_sal35_024	4.42453	4.35663	4.39058	0.0480094	44.3165
Gebuehr	Emiliania huxleyi	PLY B11	24.7	14.07.2014	10:00 Uhr	PLY B11_20140813_028	2.3183	2.00551	3.65163	1.15596	N	Gebuehr	Emiliania huxleyi	PLY B11	35	14.07.2014	10:00 Uhr	20141023_PLY B11_sal35_025	5.14875	5.00164	5.0752	0.10402	68.4474
Gebuehr	Emiliania huxleyi	PLY B11	24.7	14.07.2014	10:00 Uhr	PLY B11_20140813_029	2.34386	1.76983	3.25802	1.32434	A	Gebuehr	Emiliania huxleyi	PLY B11	35	14.07.2014	10:00 Uhr	20141023_PLY B11_sal35_025	4.4019	4.91112	4.65651	0.360071	52.8663
Gebuehr	Emiliania huxleyi	PLY B11	24.7	14.07.2014	10:00 Uhr	PLY B11_20140813_031	2.60582	1.99798	4.08908	1.30423	A	Gebuehr	Emiliania huxleyi	PLY B11	35	14.07.2014	10:00 Uhr	20141023_PLY B11_sal35_026	5.06954	4.73006	4.8998	0.240047	61.5933
Gebuehr	Emiliania huxleyi	PLY B11	24.7	14.07.2014	10:00 Uhr	PLY B11_20140813_032	2.57335	2.02024	4.08312	1.27378	N	Gebuehr	Emiliania huxleyi	PLY B11	35	14.07.2014	10:00 Uhr	20141023_PLY B11_sal35_027	4.93375	4.70743	4.82059	0.160031	58.6541
Gebuehr	Emiliania huxleyi	PLY B11	24.7	14.07.2014	10:00 Uhr	PLY B11_20140813_033	2.34241	1.75098	3.22131	1.33777	N	Gebuehr	Emiliania huxleyi	PLY B11	35	14.07.2014	10:00 Uhr	20141023_PLY B11_sal35_028	4.60558	4.57164	4.58861	0.0240047	50.5874
Gebuehr	Emiliania huxleyi	PLY B11	24.7	14.07.2014	10:00 Uhr	PLY B11_20140813_036	2.83531	2.19187	4.88096	1.29355	N	Gebuehr	Emiliania huxleyi	PLY B11	35	14.07.2014	10:00 Uhr	20141023_PLY B11_sal35_029	4.80927	4.59427	4.70177	0.15203	54.423
Gebuehr	Emiliania huxleyi	PLY B11	24.7	14.07.2014	10:00 Uhr	PLY B11_20140813_037	2.59232	1.99201	4.05574	1.30136	N	Gebuehr	Emiliania huxleyi	PLY B11	35	14.07.2014	10:00 Uhr	20141023_PLY B11_sal35_030	4.35663	4.23216	4.2944	0.0880173	41.4672
Gebuehr	Emiliania huxleyi	PLY B11	24.7	14.07.2014	10:00 Uhr	PLY B11_20140813_037	2.68856	2.03654	4.30034	1.32016	A	Gebuehr	Emiliania huxleyi	PLY B11	35	14.07.2014	10:00 Uhr	20141023_PLY B11_sal35_031	4.49243	4.48111	4.48677	0.00800157	47.2933
Gebuehr	Emiliania huxleyi	PLY B11	24.7	14.07.2014	10:00 Uhr	PLY B11_20140813_038	2.82487	2.19048	4.8599	1.28962	N	Gebuehr	Emiliania huxleyi	PLY B11	35	14.07.2014	10:00 Uhr	20141023_PLY B11_sal35_032	4.22084	4.24348	4.23216	0.0160031	39.6903
Gebuehr	Emiliania huxleyi	PLY B11	24.7	14.07.2014	10:00 Uhr	PLY B11_20140813_039	2.60755	2.05445	4.20743	1.26922	A	Gebuehr	Emiliania huxleyi	PLY B11	35	14.07.2014	10:00 Uhr	20141023_PLY B11_sal35_033	4.53769	4.69611	4.6169	0.112022	51.5288
Gebuehr	Emiliania huxleyi	PLY B11	24.7	14.07.2014	10:00 Uhr	PLY B11_20140813_040	2.3635	1.78484	3.31318	1.32421	A	Gebuehr	Emiliania huxleyi	PLY B11	35	14.07.2014	10:00 Uhr	20141023_PLY B11_sal35_034	5.3977	5.10349	5.25059	0.208041	75.7921
Gebuehr	Emiliania huxleyi	PLY B11	24.7	14.07.2014	10:00 Uhr	PLY B11_20140813_041	2.84602	2.11778	4.73377	1.34387	N	Gebuehr	Emiliania huxleyi	PLY B11	35	14.07.2014	10:00 Uhr	20141023_PLY B11_sal35_035	4.52637	4.30005	4.41321	0.160031	45.0053
Gebuehr	Emiliania huxleyi	PLY B11	24.7	14.07.2014	10:00 Uhr	PLY B11_20140813_042	2.73621	2.02443	4.35053	1.3516	N	Gebuehr	Emiliania huxleyi	PLY B11	35	14.07.2014	10:00 Uhr	20141023_PLY B11_sal35_036	5.00164	4.71874	4.86019	0.200039	60.1117
Gebuehr	Emiliania huxleyi	PLY B11	24.7	14.07.2014	10:00 Uhr	PLY B11_20140813_043	3.75353	3.06105	9.02404	1.22622	N	Gebuehr	Emiliania huxleyi	PLY B11	35	14.07.2014	10:00 Uhr	20141023_PLY B11_sal35_037	3.91531	4.10768	4.0115	0.136027	33.8001
Gebuehr	Emiliania huxleyi	PLY B11	24.7	14.07.2014	10:00 Uhr	PLY B11_20140813_045	2.54299	1.92695	3.84863	1.3197	N	Gebuehr	Emiliania huxleyi	PLY B11	35	14.07.2014	10:00 Uhr	20141023_PLY B11_sal35_038	4.65085	4.70743	4.67914	0.0400079	53.6409
Gebuehr	Emiliania huxleyi	PLY B11	24.7	14.07.2014	10:00 Uhr	PLY B11_20140813_046	2.50896	1.88343	3.71137	1.33212	A	Gebuehr	Emiliania huxleyi	PLY B11	35	14.07.2014	10:00 Uhr	20141023_PLY B11_sal35_039	5.92955	5.45428	5.69191	0.336066	96.5548
Gebuehr	Emiliania huxleyi	PLY B11	24.7	14.07.2014	10:00 Uhr	PLY B11_20140813_046	2.49629	1.92757	3.77916	1.29505	A	Gebuehr	Emiliania huxleyi	PLY B11	35	14.07.2014	10:00 Uhr	20141023_PLY B11_sal35_040	4.03979	4.14163	4.09071	0.0720142	35.8422
Gebuehr	Emiliania huxleyi	PLY B11	24.7	14.07.2014	10:00 Uhr	PLY B11_20140813_046	2.40356	1.78429	3.36829	1.34707	N	Gebuehr	Emiliania huxleyi	PLY B11	35	14.07.2014	10:00 Uhr	20141023_PLY B11_sal35_041	4.80927	4.69611	4.75269	0.0800157	56.2105
Gebuehr	Emiliania huxleyi	PLY B11	24.7	14.07.2014	10:00 Uhr	PLY B11_20140813_047	2.19661	1.54263	2.66138	1.42394	N	Gebuehr	Emiliania huxleyi	PLY B11	35	14.07.2014	10:00 Uhr	20141023_PLY B11_sal35_042	4.24348	4.16426	4.20387	0.056011	38.8997
Gebuehr	Emiliania huxleyi	PLY B11	24.7	14.07.2014	10:00 Uhr	PLY B11_20140813_050	2.40685	1.82608	3.4519	1.31805	N	Gebuehr	Emiliania huxleyi	PLY B11	35	14.07.2014	10:00 Uhr	20141023_PLY B11_sal35_044	4.25479	4.16426	4.20953	0.0640126	39.057
Gebuehr	Emiliania huxleyi	PLY B11	24.7	14.07.2014	10:00 Uhr	PLY B11_20140813_050	2.56565	1.86039	3.74879	1.37909	A	Gebuehr	Emiliania huxleyi	PLY B11	35	14.07.2014	10:00 Uhr	20141023_PLY B11_sal35_045	4.87717	4.59427	4.73572	0.200039	55.6104
Gebuehr	Emiliania huxleyi	PLY B11	24.7	14.07.2014	10:00 Uhr	PLY B11_20140813_051	2.34391	1.71147	3.15066	1.36953	A	Gebuehr	Emiliania huxleyi	PLY B11	35	14.07.2014	10:00 Uhr	20141023_PLY B11_sal35_047	4.95638	5.14875	5.05256	0.136027	67.5358
Gebuehr	Emiliania huxleyi	PLY B11	24.7	14.07.2014	10:00 Uhr	PLY B11_20140813_052	2.81539	2.14277	4.7381	1.3139	A	Gebuehr	Emiliania huxleyi	PLY B11	35	14.07.2014	10:00 Uhr	20141023_PLY B11_sal35_048	4.26611	4.10768	4.1869	0.112022	38.4304
Gebuehr	Emiliania huxleyi	PLY B11	24.7	14.07.2014	10:00 Uhr	PLY B11_20140813_053	2.65191	1.8903	3.93711	1.4029	A	Gebuehr	Emiliania huxleyi	PLY B11	35	14.07.2014	10:00 Uhr	20141023_PLY B11_sal35_049	4.8319	5.05822	4.94506	0.160031	63.3161
Gebuehr	Emiliania huxleyi	PLY B11	24.7	14.07.2014	10:00 Uhr	PLY B11_20140813_054	2.18233	1.66561	2.85485	1.31023	A	Gebuehr	Emiliania huxleyi	PLY B11	35	14.07.2014	10:00 Uhr	20141023_PLY B11_sal35_049	4.20953	4.23216	4.22084	0.0160031	39.3728
Gebuehr	Emiliania huxleyi	PLY B11	24.7	14.07.2014	10:00 Uhr	PLY B11_20140813_054	2.60543	1.76671	3.61522	1.47473	A	Gebuehr	Emiliania huxleyi	PLY B11	35	14.07.2014	10:00 Uhr	20141023_PLY B11_sal35_050	4.44716	4.58295	4.51506	0.0960189	48.1935
Gebuehr	Emiliania huxleyi	PLY B11	24.7	14.07.2014	10:00 Uhr	PLY B11_20140813_055	2.72394	2.02973	4.34236	1.34202	N	Gebuehr	Emiliania huxleyi	PLY B11	35	14.07.2014	10:00 Uhr	20141023_PLY B11_sal35_051	4.46979	4.37927	4.42453	0.0640126	45.3524
Gebuehr	Emiliania huxleyi	PLY B11	24.7	14.07.2014	10:00 Uhr	PLY B11_20140813_056	2.3317	1.85492	3.39694	1.25703	A	Gebuehr	Emiliania huxleyi	PLY B11	35	14.07.2014	10:00 Uhr	20141023_PLY B11_sal35_051	4.80927	4.51506	4.66216	0.208041	53.0593
Gebuehr	Emiliania huxleyi	PLY B11	24.7	14.07.2014	10:00 Uhr	PLY B11_20140813_057	2.41634	1.77301	3.3648	1.36284	A	Gebuehr	Emiliania huxleyi	PLY B11	35	14.07.2014	10:00 Uhr	20141023_PLY B11_sal35_052	4.87717	4.65085	4.76401	0.160031	56.613
Gebuehr	Emiliania huxleyi	PLY B11	24.7	14.07.2014	10:00 Uhr	PLY B11_20140813_082	2.84987	2.15934	4.83322	1.31979	A	Gebuehr	Emiliania huxleyi	PLY B11	35	14.07.2014	10:00 Uhr	20141023_PLY B11_sal35_052	4.30005	4.30005	4.30005	0	41.6314
Gebuehr	Emiliania huxleyi	PLY B11	24.7	14.07.2014	10:00 Uhr	PLY B11_20140813_082	3.06552	2.70268	6.50711	1.13425	A	Gebuehr	Emiliania huxleyi	PLY B11	35	14.07.2014	10:00 Uhr	20141023_PLY B11_sal35_053	5.44296	5.13743	5.2902	0.216042	77.5202
Gebuehr	Emiliania huxleyi	PLY B11	35	14.07.2014	10:00 Uhr	20141023_sal35__Ende_000	2.16307	1.70268	2.89264	1.27039	N	Gebuehr	Emiliania huxleyi	PLY B11	35	14.07.2014	10:00 Uhr	20141023_PLY B11_sal35_054	4.77532	4.82059	4.79796	0.0320063	57.8319
Gebuehr	Emiliania huxleyi	PLY B11	35	14.07.2014	10:00 Uhr	20141023_sal35__Ende_001	2.80226	2.12513	4.67718	1.31863	N	Gebuehr	Emiliania huxleyi	PLY B11	35	14.07.2014	10:00 Uhr	20141023_PLY B11_sal35_055	4.88848	5.37507	5.13178	0.344068	70.7623
Gebuehr	Emiliania huxleyi	PLY B11	35	14.07.2014	10:00 Uhr	20141023_sal35__Ende_002	2.44958	1.92729	3.70791	1.271	A	Gebuehr	Emiliania huxleyi	PLY B11	44.6	14.07.2014	10:00 Uhr	20150128010	4.76967	4.65664	4.71315	0.0799209	54.8193
Gebuehr	Emiliania huxleyi	PLY B11	35	14.07.2014	10:00 Uhr	20141023_sal35__Ende_003	2.09044	1.43789	2.36078	1.45383	A	Gebuehr	Emiliania huxleyi	PLY B11	44.6	14.07.2014	10:00 Uhr	20150128011	5.27828	5.3687	5.32349	0.0639367	78.9928
Gebuehr	Emiliania huxleyi	PLY B11	35	14.07.2014	10:00 Uhr	20141023_sal35__Ende_004	2.57058	2.02366	4.08563	1.27027	N	Gebuehr	Emiliania huxleyi	PLY B11	44.6	14.07.2014	10:00 Uhr	20150128012	5.09744	5.09744	5.09744	0	69.3513
Gebuehr	Emiliania huxleyi	PLY B11	35	14.07.2014	10:00 Uhr	20141023_sal35__Ende_005	2.86389	2.16032	4.85919	1.32568	N	Gebuehr	Emiliania huxleyi	PLY B11	44.6	14.07.2014	10:00 Uhr	20150128013	5.49303	5.48172	5.48738	0.00799209	86.5153
Gebuehr	Emiliania huxleyi	PLY B11	35	14.07.2014	10:00 Uhr	20141023_sal35__Ende_006	2.46737	1.90411	3.68992	1.29581	N	Gebuehr	Emiliania huxleyi	PLY B11	44.6	14.07.2014	10:00 Uhr	20150128014	4.4984	4.26105	4.37973	0.167834	43.9886
Gebuehr	Emiliania huxleyi	PLY B11	35	14.07.2014	10:00 Uhr	20141023_sal35__Ende_007	2.64832	1.98465	4.12804	1.3344	A	Gebuehr	Emiliania huxleyi	PLY B11	44.6	14.07.2014	10:00 Uhr	20150128015	5.75299	5.33479	5.54389	0.295707	89.2159
Gebuehr	Emiliania huxleyi	PLY B11	35	14.07.2014	10:00 Uhr	20141023_sal35__Ende_008	2.47124	1.98791	3.85835	1.24314	N	Gebuehr	Emiliania huxleyi	PLY B11	44.6	14.07.2014	10:00 Uhr	20150128016	5.25567	4.95051	5.10309	0.215786	69.5822
Gebuehr	Emiliania huxleyi	PLY B11	35	14.07.2014	10:00 Uhr	20141023_sal35__Ende_009	2.79699	2.17783	4.78414	1.2843	N	Gebuehr	Emiliania huxleyi	PLY B11	44.6	14.07.2014	10:00 Uhr	20150128017	5.97904	5.7982	5.88862	0.127873	106.915
Gebuehr	Emiliania huxleyi	PLY B11	35	14.07.2014	10:00 Uhr	20141023_sal35__Ende_010	2.85143	2.13287	4.77658	1.33689	N	Gebuehr	Emiliania huxleyi	PLY B11	44.6	14.07.2014	10:00 Uhr	20150128018	5.43651	5.57214	5.50433	0.0959051	87.3196
Gebuehr	Emiliania huxleyi	PLY B11	35	14.07.2014	10:00 Uhr	20141023_sal35__Ende_011	2.93039	2.28469	5.25827	1.28262	N	Gebuehr	Emiliania huxleyi	PLY B11	44.6	14.07.2014	10:00 Uhr	20150128019	5.14265	5.07483	5.10874	0.0479526	69.8136
Gebuehr	Emiliania huxleyi	PLY B11	35	14.07.2014	10:00 Uhr	20141023_sal35__Ende_012	2.37965	1.88599	3.52486	1.26175	N	Gebuehr	Emiliania huxleyi	PLY B11	44.6	14.07.2014	10:00 Uhr	20150128027	3.62811	3.60551	3.61681	0.0159842	24.7728
Gebuehr	Emiliania huxleyi	PLY B11	35	14.07.2014	10:00 Uhr	20141023_sal35__Ende_013	2.43297	1.82599	3.48919	1.33241	N	Gebuehr	Emiliania huxleyi	PLY B11	44.6	14.07.2014	10:00 Uhr	20150128029	5.04093	5.42521	5.23307	0.271731	75.0357
Gebuehr	Emiliania huxleyi	PLY B11	35	14.07.2014	10:00 Uhr	20141023_sal35__Ende_014	1.72536	1.30516	1.76861	1.32195	A	Gebuehr	Emiliania huxleyi	PLY B11	44.6	14.07.2014	10:00 Uhr	20150128030	5.45912	5.27828	5.3687	0.127873	81.0225
Gebuehr	Emiliania huxleyi	PLY B11	35	14.07.2014	10:00 Uhr	20141023_sal35__Ende_016	2.2518	1.77099	3.1321	1.27149	N	Gebuehr	Emiliania huxleyi	PLY B11	44.6	14.07.2014	10:00 Uhr	20150128031	5.05223	4.9053	4.97876	0.103897	64.6194
Gebuehr	Emiliania huxleyi	PLY B11	35	14.07.2014	10:00 Uhr	20141023_sal35__Ende_017	2.60656	2.03297	4.16188	1.28214	N	Gebuehr	Emiliania huxleyi	PLY B11	44.6	14.07.2014	10:00 Uhr	20150128032	5.07483	5.43651	5.25567	0.255747	76.0123
Gebuehr	Emiliania huxleyi	PLY B11	35	14.07.2014	10:00 Uhr	20141023_sal35__Ende_018	2.40749	1.69937	3.21324	1.41669	N	Gebuehr	Emiliania huxleyi	PLY B11	44.6	14.07.2014	10:00 Uhr	20150128033	4.45319	4.78097	4.61708	0.231771	51.5349
Gebuehr	Emiliania huxleyi	PLY B11	35	14.07.2014	10:00 Uhr	20141023_sal35__Ende_019	2.63355	1.79798	3.71893	1.46473	A	Gebuehr	Emiliania huxleyi	PLY B11	44.6	14.07.2014	10:00 Uhr	20150128034	4.9166	5.34609	5.13135	0.303699	70.7445
Gebuehr	Emiliania huxleyi	PLY B11	35	14.07.2014	10:00 Uhr	20141023_sal35__Ende_020	2.41551	1.88161	3.56967	1.28375	A	Gebuehr	Emiliania huxleyi	PLY B11	44.6	14.07.2014	10:00 Uhr	20150128035	4.66794	4.70185	4.6849	0.0239763	53.8392
Gebuehr	Emiliania huxleyi	PLY B11	35	14.07.2014	10:00 Uhr	20141023_sal35__Ende_021	3.0505	2.34323	5.61403	1.30184	N	Gebuehr	Emiliania huxleyi	PLY B11	44.6	14.07.2014	10:00 Uhr	20150128036	5.3574	5.3913	5.37435	0.0239763	81.2787
Gebuehr	Emiliania huxleyi	PLY B11	35	14.07.2014	10:00 Uhr	20141023_sal35__Ende_021	2.92136	2.23951	5.1384	1.30446	N	Gebuehr	Emiliania huxleyi	PLY B11	44.6	14.07.2014	10:00 Uhr	20150128037	5.45912	5.67387	5.56649	0.15185	90.3116
Gebuehr	Emiliania huxleyi	PLY B11	35	14.07.2014	10:00 Uhr	20141023_sal35__Ende_022	2.18513	1.68787	2.89671	1.29461	N	Gebuehr	Emiliania huxleyi	PLY B11	44.6	14.07.2014	10:00 Uhr	20150128038	5.28958	5.3913	5.34044	0.0719288	79.75
Gebuehr	Emiliania huxleyi	PLY B11	35	14.07.2014	10:00 Uhr	20141023_sal35__Ende_023	2.6537	2.07002	4.31435	1.28197	N	Gebuehr	Emiliania huxleyi	PLY B11	44.6	14.07.2014	10:00 Uhr	20150128038	5.66256	5.68517	5.67387	0.0159842	95.6393
Gebuehr	Emiliania huxleyi	PLY B11	35	14.07.2014	10:00 Uhr	20141023_sal35__Ende_024	2.54303	1.91517	3.82515	1.32783	A	Gebuehr	Emiliania huxleyi	PLY B11	44.6	14.07.2014	10:00 Uhr	20150128049	5.33479	5.13135	5.23307	0.143858	75.0357
Gebuehr	Emiliania huxleyi	PLY B11	35	14.07.2014	10:00 Uhr	20141023_sal35__Ende_025	2.56559	1.93728	3.90364	1.32432	A	Gebuehr	Emiliania huxleyi	PLY B11	44.6	14.07.2014	10:00 Uhr	20150128050	5.16525	5.23307	5.19916	0.0479526	73.5866
Gebuehr	Emiliania huxleyi	PLY B11	35	14.07.2014	10:00 Uhr	20141023_sal35__Ende_026	2.13512	1.73849	2.91531	1.22814	N	Gebuehr	Emiliania huxleyi	PLY B11	44.6	14.07.2014	10:00 Uhr	20150128051	5.38	5.30088	5.34044	0.0559446	79.75
Gebuehr	Emiliania huxleyi	PLY B11	35	14.07.2014	10:00 Uhr	20141023_sal35__Ende_027	2.63041	2.03651	4.20727	1.29163	N	Gebuehr	Emiliania huxleyi	PLY B11	44.6	14.07.2014	10:00 Uhr	20150128052	4.72446	5.18786	4.95616	0.327676	63.7432
Gebuehr	Emiliania huxleyi	PLY B11	35	14.07.2014	10:00 Uhr	20141023_sal35__Ende_027	2.61038	2.06771	4.2392	1.26245	N	Gebuehr	Emiliania huxleyi	PLY B11	44.6	14.07.2014	10:00 Uhr	20150128053	4.34017	4.12542	4.2328	0.15185	39.7082
Gebuehr	Emiliania huxleyi	PLY B11	35	14.07.2014	10:00 Uhr	20141023_sal35__Ende_028	1.9283	1.56563	2.37112	1.23165	N	Gebuehr	Emiliania huxleyi	PLY B11	44.6	14.07.2014	10:00 Uhr	20150128056	5.10874	5.06353	5.08614	0.0319684	68.891
Gebuehr	Emiliania huxleyi	PLY B11	35	14.07.2014	10:00 Uhr	20141023_sal35__Ende_029	2.61324	1.85343	3.80405	1.40994	N	Gebuehr	Emiliania huxleyi	PLY B11	44.6	14.07.2014	10:00 Uhr	20150128057	4.72446	5.02962	4.87704	0.215786	60.739
Gebuehr	Emiliania huxleyi	PLY B11	35	14.07.2014	10:00 Uhr	20141023_sal35__Ende_030	2.12715	1.62271	2.71099	1.31086	N	Gebuehr	Emiliania huxleyi	PLY B11	44.6	14.07.2014	10:00 Uhr	20150128061	5.23307	5.12004	5.17656	0.0799209	72.6309
Gebuehr	Emiliania huxleyi	PLY B11	35	14.07.2014	10:00 Uhr	20141023_sal35__Ende_031	2.90357	2.09168	4.76998	1.38815	A	Gebuehr	Emiliania huxleyi	PLY B11	44.6	14.07.2014	10:00 Uhr	20150128062	5.17656	5.32349	5.25002	0.103897	75.7674
Gebuehr	Emiliania huxleyi	PLY B11	35	14.07.2014	10:00 Uhr	20141023_sal35__Ende_032	2.8741	2.15246	4.85878	1.33526	N	Gebuehr	Emiliania huxleyi	PLY B11	44.6	14.07.2014	10:00 Uhr	20150128063	4.81488	5.01832	4.9166	0.143858	62.229
Gebuehr	Emiliania huxleyi	PLY B11	35	14.07.2014	10:00 Uhr	20141023_sal35__Ende_033	2.71583	2.00772	4.28248	1.3527	A	Gebuehr	Emiliania huxleyi	PLY B11	44.6	14.07.2014	10:00 Uhr	20150128071	5.08614	5.25567	5.17091	0.119881	72.3933
Gebuehr	Emiliania huxleyi	PLY B11	35	14.07.2014	10:00 Uhr	20141023_sal35__Ende_034	2.64388	1.84154	3.82395	1.43569	N	Gebuehr	Emiliania huxleyi	PLY B11	44.6	14.07.2014	10:00 Uhr	20150128072	4.60013	4.87139	4.73576	0.19181	55.6118
Gebuehr	Emiliania huxleyi	PLY B11	35	14.07.2014	10:00 Uhr	20141023_sal35__Ende_035	1.93824	1.5365	2.339	1.26146	A	Gebuehr	Emiliania huxleyi	PLY B11	44.6	14.07.2014	10:00 Uhr	20150128076	5.01832	5.22177	5.12004	0.143858	70.278
Gebuehr	Emiliania huxleyi	PLY B11	35	14.07.2014	10:00 Uhr	20141023_sal35__Ende_036	3.25788	2.43392	6.22775	1.33853	N	Gebuehr	Emiliania huxleyi	PLY B11	44.6	14.07.2014	10:00 Uhr	20150128077	5.08614	5.12004	5.10309	0.0239763	69.5822
Gebuehr	Emiliania huxleyi	PLY B11	35	14.07.2014	10:00 Uhr	20141023_sal35__Ende_037	2.94252	2.2587	5.21997	1.30275	N	Gebuehr	Emiliania huxleyi	PLY B11	44.6	14.07.2014	10:00 Uhr	20150128078	5.12004	5.14265	5.13135	0.0159842	70.7445
Gebuehr	Emiliania huxleyi	PLY B11	35	14.07.2014	10:00 Uhr	20141023_sal35__Ende_038	2.69192	1.98173	4.18984	1.35837	N	Gebuehr	Emiliania huxleyi	PLY B11	44.6	14.07.2014	10:00 Uhr	20150128082	5.28958	5.31219	5.30088	0.0159842	77.9908
Gebuehr	Emiliania huxleyi	PLY B11	35	14.07.2014	10:00 Uhr	20141023_sal35__Ende_039	2.18075	1.71548	2.9382	1.27122	N	Gebuehr	Emiliania huxleyi	PLY B11	44.6	14.07.2014	10:00 Uhr	20150128082	4.11412	4.28366	4.19889	0.119881	38.7616
Gebuehr	Emiliania huxleyi	PLY B11	35	14.07.2014	10:00 Uhr	20141023_sal35__Ende_040	2.41709	2.13349	4.05017	1.13292	N	Gebuehr	Emiliania huxleyi	PLY B11	44.6	14.07.2014	10:00 Uhr	20150128083	5.12004	5.56084	5.34044	0.311692	79.75
Gebuehr	Emiliania huxleyi	PLY B11	35	14.07.2014	10:00 Uhr	20141023_sal35__Ende_042	2.60067	1.85618	3.79136	1.40108	A	Gebuehr	Emiliania huxleyi	PLY B11	44.6	14.07.2014	10:00 Uhr	20150128084	4.57752	4.66794	4.62273	0.0639367	51.7243
Gebuehr	Emiliania huxleyi	PLY B11	35	14.07.2014	10:00 Uhr	20141023_sal35__Ende_043	2.74558	2.26791	4.89045	1.21062	A	Gebuehr	Emiliania huxleyi	PLY B11	44.6	14.07.2014	10:00 Uhr	20150128085	4.74706	4.45319	4.60013	0.207794	50.9693
Gebuehr	Emiliania huxleyi	PLY B11	35	14.07.2014	10:00 Uhr	20141023_sal35__Ende_045	3.10084	2.39121	5.82355	1.29677	N	Gebuehr	Emiliania huxleyi	PLY B11	44.6	14.07.2014	10:00 Uhr	20150128091	5.23307	5.3687	5.30088	0.0959051	77.9908
Gebuehr	Emiliania huxleyi	PLY B11	35	14.07.2014	10:00 Uhr	20141023_sal35__Ende_044	3.39965	2.81601	7.51897	1.20725	A	Gebuehr	Emiliania huxleyi	PLY B11	44.6	14.07.2014	10:00 Uhr	20150128091	5.16525	5.33479	5.25002	0.119881	75.7674
Gebuehr	Emiliania huxleyi	PLY B11	35	14.07.2014	10:00 Uhr	20141023_sal35__Ende_047	2.60976	1.8802	3.85385	1.38802	N	Gebuehr	Emiliania huxleyi	PLY B11	44.6	14.07.2014	10:00 Uhr	20150128092	5.12004	5.05223	5.08614	0.0479526	68.891
Gebuehr	Emiliania huxleyi	PLY B11	35	14.07.2014	10:00 Uhr	20141023_sal35__Ende_048	2.35888	1.85411	3.43504	1.27225	N	Gebuehr	Emiliania huxleyi	PLY B11	44.6	14.07.2014	10:00 Uhr	20150128096	5.30088	5.09744	5.19916	0.143858	73.5866
Gebuehr	Emiliania huxleyi	PLY B11	35	14.07.2014	10:00 Uhr	20141023_sal35__Ende_049	2.81607	2.15184	4.75931	1.30868	A	Gebuehr	Emiliania huxleyi	PLY B11	44.6	14.07.2014	10:00 Uhr	20150128098	4.10282	3.95588	4.02935	0.103897	34.2534
Gebuehr	Emiliania huxleyi	PLY B11	35	14.07.2014	10:00 Uhr	20141023_sal35__Ende_049	2.52024	1.93857	3.8372	1.30005	N	Gebuehr	Emiliania huxleyi	PLY B11	44.6	14.07.2014	10:00 Uhr	20150128099	4.80357	5.06353	4.93355	0.183818	62.875
Gebuehr	Emiliania huxleyi	PLY B11	35	14.07.2014	10:00 Uhr	20141023_sal35__Ende_050	1.89019	1.51231	2.24511	1.24987	N	Gebuehr	Emiliania huxleyi	PLY B11	44.6	14.07.2014	10:00 Uhr	20150128099	5.14265	5.3687	5.25567	0.159842	76.0123
Gebuehr	Emiliania huxleyi	PLY B11	35	14.07.2014	10:00 Uhr	20141023_sal35__Ende_051	2.75697	2.10678	4.56185	1.30862	A	Gebuehr	Emiliania huxleyi	PLY B11	44.6	14.07.2014	10:00 Uhr	20150128100	4.9053	4.98441	4.94485	0.0559446	63.3081
Gebuehr	Emiliania huxleyi	PLY B11	35	14.07.2014	10:00 Uhr	20141023_sal35__Ende_052	2.26129	1.83772	3.26381	1.23048	N	Gebuehr	Emiliania huxleyi	PLY B11	44.6	14.07.2014	10:00 Uhr	20150128102	4.97311	4.75836	4.86574	0.15185	60.3177
Gebuehr	Emiliania huxleyi	PLY B11	35	14.07.2014	10:00 Uhr	20141023_sal35__Ende_054	2.52086	1.96563	3.8917	1.28247	N	Gebuehr	Emiliania huxleyi	PLY B11	44.6	14.07.2014	10:00 Uhr	20150128104	5.17656	5.33479	5.25567	0.111889	76.0123
Gebuehr	Emiliania huxleyi	PLY B11	35	14.07.2014	10:00 Uhr	20141023_sal35__Ende_055	3.05145	2.10144	5.03633	1.45207	A	Gebuehr	Emiliania huxleyi	PLY B11	44.6	14.07.2014	10:00 Uhr	20150128111	5.28958	5.53824	5.41391	0.175826	83.0867
Gebuehr	Emiliania huxleyi	PLY B11	44.6	14.07.2014	10:00 Uhr	20150128000	3.6172	2.82555	8.02724	1.28018	N	Gebuehr	Emiliania huxleyi	PLY B11	44.6	14.07.2014	10:00 Uhr	20150128116	4.73576	5.01832	4.87704	0.199802	60.739
Gebuehr	Emiliania huxleyi	PLY B11	44.6	14.07.2014	10:00 Uhr	20150128001	2.57871	2.03861	4.12882	1.26493	A	Gebuehr	Emiliania huxleyi	PLY B11	44.6	14.07.2014	10:00 Uhr	20150128117	5.30088	5.78689	5.54389	0.34366	89.2159
Gebuehr	Emiliania huxleyi	PLY B11	44.6	14.07.2014	10:00 Uhr	20150128002	2.15343	1.75904	2.97506	1.22421	N	Gebuehr	Emiliania huxleyi	PLY B11	44.6	14.07.2014	10:00 Uhr	20150128118	5.17656	5.19916	5.18786	0.0159842	73.1077
Gebuehr	Emiliania huxleyi	PLY B11	44.6	14.07.2014	10:00 Uhr	20150128003	3.72407	2.72278	7.96379	1.36775	A	Gebuehr	Emiliania huxleyi	PLY B11	44.6	14.07.2014	10:00 Uhr	20150128119	5.04093	5.17656	5.10874	0.0959051	69.8136
Gebuehr	Emiliania huxleyi	PLY B11	44.6	14.07.2014	10:00 Uhr	20150128004	3.21446	2.68686	6.78332	1.19636	N	Gebuehr	Emiliania huxleyi	PLY B11	44.6	14.07.2014	10:00 Uhr	20150128120	5.52693	5.42521	5.47607	0.0719288	85.9818
Gebuehr	Emiliania huxleyi	PLY B11	44.6	14.07.2014	10:00 Uhr	20150128005	2.83323	2.04472	4.54994	1.38563	N	Gebuehr	Emiliania huxleyi	RCC 1232	35	12.07.2014	20 Uhr	20150819_001	6.4	6.60571	6.50286	0.145462	143.983
Gebuehr	Emiliania huxleyi	PLY B11	44.6	14.07.2014	10:00 Uhr	20150128006	2.88596	2.38728	5.41108	1.20889	N	Gebuehr	Emiliania huxleyi	RCC 1232	35	12.07.2014	20 Uhr	20150819_002	4.74286	4.97143	4.85714	0.161624	59.9986
Gebuehr	Emiliania huxleyi	PLY B11	44.6	14.07.2014	10:00 Uhr	20150128007	2.61558	2.11521	4.34522	1.23655	A	Gebuehr	Emiliania huxleyi	RCC 1232	35	12.07.2014	20 Uhr	20150819_004	5.41714	5.40571	5.41143	0.00808122	82.9725
Gebuehr	Emiliania huxleyi	PLY B11	44.6	14.07.2014	10:00 Uhr	20150128020	2.71634	2.18683	4.6654	1.24213	N	Gebuehr	Emiliania huxleyi	RCC 1232	35	12.07.2014	20 Uhr	20150819_005	6.19429	6.12571	6.16	0.0484873	122.389
Gebuehr	Emiliania huxleyi	PLY B11	44.6	14.07.2014	10:00 Uhr	20150128021	3.21451	2.50692	6.32916	1.28226	N	Gebuehr	Emiliania huxleyi	RCC 1232	35	12.07.2014	20 Uhr	20150819_006	5.17714	4.88	5.02857	0.210112	66.5783
Gebuehr	Emiliania huxleyi	PLY B11	44.6	14.07.2014	10:00 Uhr	20150128022	2.93696	2.41059	5.56046	1.21836	A	Gebuehr	Emiliania huxleyi	RCC 1232	35	12.07.2014	20 Uhr	20150819_007	5.23429	5.29143	5.26286	0.0404061	76.3244
Gebuehr	Emiliania huxleyi	PLY B11	44.6	14.07.2014	10:00 Uhr	20150128023	3.68361	2.98913	8.64785	1.23234	N	Gebuehr	Emiliania huxleyi	RCC 1232	35	12.07.2014	20 Uhr	20150819_008	5.62286	5.66857	5.64571	0.0323249	94.2226
Gebuehr	Emiliania huxleyi	PLY B11	44.6	14.07.2014	10:00 Uhr	20150128024	3.37887	2.75467	7.31022	1.2266	N	Gebuehr	Emiliania huxleyi	RCC 1232	35	12.07.2014	20 Uhr	20150819_009	5.40571	5.49714	5.45143	0.0646498	84.8261
Gebuehr	Emiliania huxleyi	PLY B11	44.6	14.07.2014	10:00 Uhr	20150128025	3.44136	2.61182	7.05933	1.31761	A	Gebuehr	Emiliania huxleyi	RCC 1232	35	12.07.2014	20 Uhr	20150819_020	5.45143	5.56571	5.50857	0.0808122	87.5217
Gebuehr	Emiliania huxleyi	PLY B11	44.6	14.07.2014	10:00 Uhr	20150128026	3.01132	2.34895	5.55546	1.28199	A	Gebuehr	Emiliania huxleyi	RCC 1232	35	12.07.2014	20 Uhr	20150819_021	4.30857	4.33143	4.32	0.0161624	42.2134
Gebuehr	Emiliania huxleyi	PLY B11	44.6	14.07.2014	10:00 Uhr	20150128028	2.78027	2.18969	4.78145	1.26971	N	Gebuehr	Emiliania huxleyi	RCC 1232	35	12.07.2014	20 Uhr	20150819_022	5.70286	5.72571	5.71429	0.0161624	97.6977
Gebuehr	Emiliania huxleyi	PLY B11	44.6	14.07.2014	10:00 Uhr	20150128039	2.95584	2.43407	5.65073	1.21436	N	Gebuehr	Emiliania huxleyi	RCC 1232	35	12.07.2014	20 Uhr	20150819_023	5.77143	5.77143	5.77143	0	100.658
Gebuehr	Emiliania huxleyi	PLY B11	44.6	14.07.2014	10:00 Uhr	20150128040	3.46831	2.70995	7.38191	1.27984	A	Gebuehr	Emiliania huxleyi	RCC 1232	35	12.07.2014	20 Uhr	20150819_024	5.24571	5.42857	5.33714	0.1293	79.6022
Gebuehr	Emiliania huxleyi	PLY B11	44.6	14.07.2014	10:00 Uhr	20150128041	3.2863	2.77652	7.16635	1.1836	A	Gebuehr	Emiliania huxleyi	RCC 1232	35	12.07.2014	20 Uhr	20150819_025	5.80571	6.04571	5.92571	0.169706	108.948
Gebuehr	Emiliania huxleyi	PLY B11	44.6	14.07.2014	10:00 Uhr	20150128042	3.68579	3.04309	8.8092	1.2112	A	Gebuehr	Emiliania huxleyi	RCC 1232	35	12.07.2014	20 Uhr	20150819_026	4.93714	5.08571	5.01143	0.105056	65.8997
Gebuehr	Emiliania huxleyi	PLY B11	44.6	14.07.2014	10:00 Uhr	20150128043	3.03402	2.4937	5.94225	1.21667	N	Gebuehr	Emiliania huxleyi	RCC 1232	35	12.07.2014	20 Uhr	20150819_027	5.45143	5.17714	5.31429	0.193949	78.5839
Gebuehr	Emiliania huxleyi	PLY B11	44.6	14.07.2014	10:00 Uhr	20150128044	3.34592	2.78543	7.31978	1.20122	A	Gebuehr	Emiliania huxleyi	RCC 1232	35	12.07.2014	20 Uhr	20150819_028	4.8	4.75429	4.77714	0.0323249	57.0825
Gebuehr	Emiliania huxleyi	PLY B11	44.6	14.07.2014	10:00 Uhr	20150128045	2.6404	2.1355	4.42853	1.23643	A	Gebuehr	Emiliania huxleyi	RCC 1232	35	12.07.2014	20 Uhr	20150819_029	5.21143	5.30286	5.25714	0.0646498	76.0761
Gebuehr	Emiliania huxleyi	PLY B11	44.6	14.07.2014	10:00 Uhr	20150128045	2.85537	2.25553	5.05826	1.26594	A	Gebuehr	Emiliania huxleyi	RCC 1232	35	12.07.2014	20 Uhr	20150819_041	5.69143	5.37143	5.53143	0.226274	88.6157
Gebuehr	Emiliania huxleyi	PLY B11	44.6	14.07.2014	10:00 Uhr	20150128046	4.08327	3.26237	10.4624	1.25163	A	Gebuehr	Emiliania huxleyi	RCC 1232	35	12.07.2014	20 Uhr	20150819_042	6.01143	5.54286	5.77714	0.33133	100.957
Gebuehr	Emiliania huxleyi	PLY B11	44.6	14.07.2014	10:00 Uhr	20150128047	2.83788	2.27694	5.075	1.24636	A	Gebuehr	Emiliania huxleyi	RCC 1232	35	12.07.2014	20 Uhr	20150819_043	5.48571	5.81714	5.65143	0.234355	94.509
Gebuehr	Emiliania huxleyi	PLY B11	44.6	14.07.2014	10:00 Uhr	20150128048	2.85604	2.14032	4.80101	1.3344	N	Gebuehr	Emiliania huxleyi	RCC 1232	35	12.07.2014	20 Uhr	20150819_044	4.42286	4.57143	4.49714	0.105056	47.6221
Gebuehr	Emiliania huxleyi	PLY B11	44.6	14.07.2014	10:00 Uhr	20150128054	3.34066	2.74043	7.19019	1.21903	N	Gebuehr	Emiliania huxleyi	RCC 1232	35	12.07.2014	20 Uhr	20150819_045	5.76	6.20571	5.98286	0.315168	112.131
Gebuehr	Emiliania huxleyi	PLY B11	44.6	14.07.2014	10:00 Uhr	20150128058	3.17529	2.66047	6.63484	1.19351	N	Gebuehr	Emiliania huxleyi	RCC 1232	35	12.07.2014	20 Uhr	20150819_046	5.38286	5.49714	5.44	0.0808122	84.2937
Gebuehr	Emiliania huxleyi	PLY B11	44.6	14.07.2014	10:00 Uhr	20150128059	2.28198	1.72866	3.09822	1.32009	N	Gebuehr	Emiliania huxleyi	RCC 1232	35	12.07.2014	20 Uhr	20150819_047	5.05143	4.84571	4.94857	0.145462	63.451
Gebuehr	Emiliania huxleyi	PLY B11	44.6	14.07.2014	10:00 Uhr	20150128059	3.51959	2.86719	7.9257	1.22754	N	Gebuehr	Emiliania huxleyi	RCC 1232	35	12.07.2014	20 Uhr	20150819_048	5.05143	5.15429	5.10286	0.072731	69.5727
Gebuehr	Emiliania huxleyi	PLY B11	44.6	14.07.2014	10:00 Uhr	20150128064	3.23973	2.60841	6.63703	1.24203	N	Gebuehr	Emiliania huxleyi	RCC 1232	35	12.07.2014	20 Uhr	20150819_049	5.68	5.65714	5.66857	0.0161624	95.3717
Gebuehr	Emiliania huxleyi	PLY B11	44.6	14.07.2014	10:00 Uhr	20150128064	3.09526	2.67184	6.49529	1.15848	N	Gebuehr	Emiliania huxleyi	RCC 1232	35	12.07.2014	20 Uhr	20150819_060	4.97143	4.92571	4.94857	0.0323249	63.451
Gebuehr	Emiliania huxleyi	PLY B11	44.6	14.07.2014	10:00 Uhr	20150128065	3.0766	2.43362	5.88051	1.26421	N	Gebuehr	Emiliania huxleyi	RCC 1232	35	12.07.2014	20 Uhr	20150819_061	5.53143	4.97143	5.25143	0.39598	75.8282
Gebuehr	Emiliania huxleyi	PLY B11	44.6	14.07.2014	10:00 Uhr	20150128065	2.95842	2.37501	5.51842	1.24565	N	Gebuehr	Emiliania huxleyi	RCC 1232	35	12.07.2014	20 Uhr	20150819_062	4.90286	4.91429	4.90857	0.00808122	61.9247
Gebuehr	Emiliania huxleyi	PLY B11	44.6	14.07.2014	10:00 Uhr	20150128066	3.3907	2.97047	7.9105	1.14147	A	Gebuehr	Emiliania huxleyi	RCC 1232	35	12.07.2014	20 Uhr	20150819_065	5.23429	5.31429	5.27429	0.0565685	76.8227
Gebuehr	Emiliania huxleyi	PLY B11	44.6	14.07.2014	10:00 Uhr	20150128067	2.96061	2.18823	5.08819	1.35297	N	Gebuehr	Emiliania huxleyi	RCC 1232	35	12.07.2014	20 Uhr	20150819_066	6.4	7.06286	6.73143	0.468711	159.706
Gebuehr	Emiliania huxleyi	PLY B11	44.6	14.07.2014	10:00 Uhr	20150128068	3.29269	2.57226	6.65205	1.28007	N	Gebuehr	Emiliania huxleyi	RCC 1232	35	12.07.2014	20 Uhr	20150819_067	5.94286	6.22857	6.08571	0.202031	118.014
Gebuehr	Emiliania huxleyi	PLY B11	44.6	14.07.2014	10:00 Uhr	20150128069	3.1949	2.57988	6.47362	1.23839	N	Gebuehr	Emiliania huxleyi	RCC 1232	35	12.07.2014	20 Uhr	20150819_068	5.52	5.39429	5.45714	0.0888934	85.0931
Gebuehr	Emiliania huxleyi	PLY B11	44.6	14.07.2014	10:00 Uhr	20150128070	3.61984	2.96823	8.43871	1.21953	A	Gebuehr	Emiliania huxleyi	RCC 1232	35	12.07.2014	20 Uhr	20150819_069	5.22286	5.56571	5.39429	0.242437	82.1865
Gebuehr	Emiliania huxleyi	PLY B11	44.6	14.07.2014	10:00 Uhr	20150128079	3.09986	2.43306	5.92359	1.27406	N	Gebuehr	Emiliania huxleyi	RCC 1232	35	12.07.2014	20 Uhr	20150819_081	4.69714	5.22286	4.96	0.371736	63.8916
Gebuehr	Emiliania huxleyi	PLY B11	44.6	14.07.2014	10:00 Uhr	20150128080	3.83715	3.2733	9.86472	1.17226	A	Gebuehr	Emiliania huxleyi	RCC 1232	35	12.07.2014	20 Uhr	20150819_082	5.80571	5.53143	5.66857	0.193949	95.3717
Gebuehr	Emiliania huxleyi	PLY B11	44.6	14.07.2014	10:00 Uhr	20150128086	2.96307	2.4009	5.58734	1.23415	N	Gebuehr	Emiliania huxleyi	RCC 1232	35	12.07.2014	20 Uhr	20150819_083	5.48571	5.57714	5.53143	0.0646498	88.6157
Gebuehr	Emiliania huxleyi	PLY B11	44.6	14.07.2014	10:00 Uhr	20150128088	3.52805	2.74447	7.6047	1.28551	A	Gebuehr	Emiliania huxleyi	RCC 1232	35	12.07.2014	20 Uhr	20150819_086	5.12	5.28	5.2	0.113137	73.6222
Gebuehr	Emiliania huxleyi	PLY B11	44.6	14.07.2014	10:00 Uhr	20150128089	4.51729	3.75651	13.3276	1.20252	A	Gebuehr	Emiliania huxleyi	RCC 1232	35	12.07.2014	20 Uhr	20150819_087	4.67429	5.24571	4.96	0.404061	63.8916
Gebuehr	Emiliania huxleyi	PLY B11	44.6	14.07.2014	10:00 Uhr	20150128090	3.56671	2.83951	7.95428	1.2561	A	Gebuehr	Emiliania huxleyi	RCC 1232	35	12.07.2014	20 Uhr	20150819_088	4.42286	4.66286	4.54286	0.169706	49.0892
Gebuehr	Emiliania huxleyi	PLY B11	44.6	14.07.2014	10:00 Uhr	20150128093	3.2682	2.64321	6.78468	1.23645	A	Gebuehr	Emiliania huxleyi	RCC 1232	35	12.07.2014	20 Uhr	20150819_089	5.47429	5.70286	5.58857	0.161624	91.3905
Gebuehr	Emiliania huxleyi	PLY B11	44.6	14.07.2014	10:00 Uhr	20150128094	3.32721	2.56761	6.70963	1.29584	N	Gebuehr	Emiliania huxleyi	RCC 1232	35	12.07.2014	20 Uhr	20150819_090	5.72571	5.76	5.74286	0.0242437	99.1705
Gebuehr	Emiliania huxleyi	PLY B11	44.6	14.07.2014	10:00 Uhr	20150128095	2.82611	2.33359	5.1797	1.21106	A	Gebuehr	Emiliania huxleyi	RCC 1232	35	12.07.2014	20 Uhr	20150819_091	5.89714	6.13714	6.01714	0.169706	114.07
Gebuehr	Emiliania huxleyi	PLY B11	44.6	14.07.2014	10:00 Uhr	20150128097	2.99748	2.5531	6.01053	1.17406	A	Gebuehr	Emiliania huxleyi	RCC 1232	35	12.07.2014	20 Uhr	20150819_102	5.16571	5.42857	5.29714	0.185868	77.8258
Gebuehr	Emiliania huxleyi	PLY B11	44.6	14.07.2014	10:00 Uhr	20150128097	3.3448	2.70227	7.09887	1.23778	A	Gebuehr	Emiliania huxleyi	RCC 1232	35	12.07.2014	20 Uhr	20150819_103	4.57143	5.04	4.80571	0.33133	58.1129
Gebuehr	Emiliania huxleyi	PLY B11	44.6	14.07.2014	10:00 Uhr	20150128101	3.54077	2.73399	7.60298	1.29509	N	Gebuehr	Emiliania huxleyi	RCC 1232	35	12.07.2014	20 Uhr	20150819_105	5.52	5.65714	5.58857	0.0969746	91.3905
Gebuehr	Emiliania huxleyi	PLY B11	44.6	14.07.2014	10:00 Uhr	20150128105	2.41255	1.9197	3.63747	1.25674	A	Gebuehr	Emiliania huxleyi	RCC 1232	35	12.07.2014	20 Uhr	20150819_107	5.05143	5.12	5.08571	0.0484873	68.8739
Gebuehr	Emiliania huxleyi	PLY B11	44.6	14.07.2014	10:00 Uhr	20150128107	3.00835	2.45985	5.81201	1.22298	N	Gebuehr	Emiliania huxleyi	RCC 1232	35	12.07.2014	20 Uhr	20150819_110	4.81143	4.65143	4.73143	0.113137	55.4594
Gebuehr	Emiliania huxleyi	PLY B11	44.6	14.07.2014	10:00 Uhr	20150128107	2.63665	2.13326	4.41759	1.23597	N	Gebuehr	Emiliania huxleyi	RCC 1232	35	12.07.2014	20 Uhr	20150819_111	4.68571	4.35429	4.52	0.234355	48.3519
Gebuehr	Emiliania huxleyi	PLY B11	44.6	14.07.2014	10:00 Uhr	20150128108	3.30759	2.40163	6.23889	1.37723	A	Gebuehr	Emiliania huxleyi	RCC 1232	44.6	13.07.2014	20 Uhr		5.35543	5.29894	5.32718	0.0399458	79.1573
Gebuehr	Emiliania huxleyi	PLY B11	44.6	14.07.2014	10:00 Uhr	20150128109	4.04253	3.36257	10.6761	1.20222	A	Gebuehr	Emiliania huxleyi	RCC 1232	44.6	13.07.2014	20 Uhr		4.73402	4.53065	4.63233	0.143805	52.0472
Gebuehr	Emiliania huxleyi	PLY B11	44.6	14.07.2014	10:00 Uhr	20150128110	4.11393	3.4552	11.164	1.19065	A	Gebuehr	Emiliania huxleyi	RCC 1232	44.6	13.07.2014	20 Uhr		6.60955	5.94294	6.27625	0.47136	129.449
Gebuehr	Emiliania huxleyi	PLY B11	44.6	14.07.2014	10:00 Uhr	20150128112	3.44152	3.06439	8.28294	1.12307	N	Gebuehr	Emiliania huxleyi	RCC 1232	44.6	13.07.2014	20 Uhr		5.68308	5.32153	5.50231	0.255653	87.2234
Gebuehr	Emiliania huxleyi	PLY B11	44.6	14.07.2014	10:00 Uhr	20150128112	2.57641	1.96346	3.97308	1.31218	A	Gebuehr	Emiliania huxleyi	RCC 1232	44.6	13.07.2014	20 Uhr		6.16891	5.66048	5.9147	0.359512	108.342
Gebuehr	Emiliania huxleyi	PLY B11	44.6	14.07.2014	10:00 Uhr	20150128113	2.77624	2.21821	4.83671	1.25157	N	Gebuehr	Emiliania huxleyi	RCC 1232	44.6	13.07.2014	20 Uhr		5.06167	5.16336	5.11251	0.0719024	69.9684
Gebuehr	Emiliania huxleyi	PLY B11	44.6	14.07.2014	10:00 Uhr	20150128114	3.63161	2.96178	8.44776	1.22616	A	Gebuehr	Emiliania huxleyi	RCC 1232	44.6	13.07.2014	20 Uhr		5.06167	4.75661	4.90914	0.215707	61.9463
Gebuehr	Emiliania huxleyi	RCC 1232	35.1	08.07.2014	00:00 Uhr_Start	20150128_009	2.30354	1.94333	3.51585	1.18536		Gebuehr	Emiliania huxleyi	RCC 1232	44.6	13.07.2014	20 Uhr		5.18595	5.11816	5.15206	0.0479349	71.6046
Gebuehr	Emiliania huxleyi	RCC 1232	35.1	08.07.2014	00:00 Uhr_Start	20150128_010	2.55382	2.08991	4.19188	1.22198		Gebuehr	Emiliania huxleyi	RCC 1232	44.6	13.07.2014	20 Uhr		4.91479	5.10686	5.01083	0.135816	65.876
Gebuehr	Emiliania huxleyi	RCC 1232	35.1	08.07.2014	00:00 Uhr_Start	20150128_011	2.90927	2.29928	5.2537	1.2653		Gebuehr	Emiliania huxleyi	RCC 1232	44.6	13.07.2014	20 Uhr		5.60399	5.73957	5.67178	0.0958699	95.5339
Gebuehr	Emiliania huxleyi	RCC 1232	35.1	08.07.2014	00:00 Uhr_Start	20150128_012	2.79223	2.15796	4.73243	1.29392		Gebuehr	Emiliania huxleyi	RCC 1232	44.6	13.07.2014	20 Uhr		4.97128	4.68882	4.83005	0.199729	59.0003
Gebuehr	Emiliania huxleyi	RCC 1232	35.1	08.07.2014	00:00 Uhr_Start	20150128_014	2.92132	2.49345	5.72098	1.1716		Gebuehr	Emiliania huxleyi	RCC 1232	44.6	13.07.2014	20 Uhr		5.07297	5.31023	5.1916	0.167772	73.266
Gebuehr	Emiliania huxleyi	RCC 1232	35.1	08.07.2014	00:00 Uhr_Start	20150128_016	2.61167	2.04865	4.20221	1.27482		Gebuehr	Emiliania huxleyi	RCC 1232	44.6	13.07.2014	20 Uhr		5.5588	5.44581	5.50231	0.0798915	87.2234
Gebuehr	Emiliania huxleyi	RCC 1232	35.1	08.07.2014	00:00 Uhr_Start	20150128_017	2.84974	2.36778	5.29951	1.20355		Gebuehr	Emiliania huxleyi	RCC 1232	44.6	13.07.2014	20 Uhr		4.60974	5.08427	4.847	0.335545	59.6236
Gebuehr	Emiliania huxleyi	RCC 1232	35.1	08.07.2014	00:00 Uhr_Start	20150128_018	3.02676	2.46952	5.87057	1.22565		Gebuehr	Emiliania huxleyi	RCC 1232	44.6	13.07.2014	20 Uhr		5.90905	5.73957	5.82431	0.119837	103.45
Gebuehr	Emiliania huxleyi	RCC 1232	35.1	08.07.2014	00:00 Uhr_Start	20150128_020	2.92502	2.43381	5.59121	1.20183		Gebuehr	Emiliania huxleyi	RCC 1232	44.6	13.07.2014	20 Uhr		4.97128	5.49101	5.23115	0.367501	74.953
Gebuehr	Emiliania huxleyi	RCC 1232	35.1	08.07.2014	00:00 Uhr_Start	20150128_027	3.01522	2.44457	5.7891	1.23343		Gebuehr	Emiliania huxleyi	RCC 1232	44.6	13.07.2014	20 Uhr		6.10112	6.06723	6.08417	0.0239675	117.924
Gebuehr	Emiliania huxleyi	RCC 1232	35.1	08.07.2014	00:00 Uhr_Start	20150128_028	2.63511	2.12349	4.39479	1.24093		Gebuehr	Emiliania huxleyi	RCC 1232	44.6	13.07.2014	20 Uhr		5.40062	5.28764	5.34413	0.0798915	79.9152
Gebuehr	Emiliania huxleyi	RCC 1232	35.1	08.07.2014	00:00 Uhr_Start	20150128_029	2.58679	2.03828	4.14109	1.2691		Gebuehr	Emiliania huxleyi	RCC 1232	44.6	13.07.2014	20 Uhr		5.35543	5.34413	5.34978	0.00798915	80.1689
Gebuehr	Emiliania huxleyi	RCC 1232	35.1	08.07.2014	00:00 Uhr_Start	20150128_031	2.87805	2.40107	5.42742	1.19865		Gebuehr	Emiliania huxleyi	RCC 1232	44.6	13.07.2014	20 Uhr		4.94869	4.97128	4.95998	0.0159783	63.891
Gebuehr	Emiliania huxleyi	RCC 1232	35.1	08.07.2014	00:00 Uhr_Start	20150128_032	2.68931	2.10269	4.44126	1.27898		Gebuehr	Emiliania huxleyi	RCC 1232	44.6	13.07.2014	20 Uhr		5.23115	5.5362	5.38367	0.215707	81.7024
Gebuehr	Emiliania huxleyi	RCC 1232	35.1	08.07.2014	00:00 Uhr_Start	20150128_035	2.1819	1.81911	3.11733	1.19943		Gebuehr	Emiliania huxleyi	RCC 1232	44.6	13.07.2014	20 Uhr		4.92609	5.45711	5.1916	0.37549	73.266
Gebuehr	Emiliania huxleyi	RCC 1232	35.1	08.07.2014	00:00 Uhr_Start	20150128_035	2.53292	2.11687	4.2112	1.19654		Gebuehr	Emiliania huxleyi	RCC 1232	44.6	13.07.2014	20 Uhr		5.27634	5.34413	5.31023	0.0479349	78.4043
Gebuehr	Emiliania huxleyi	RCC 1232	35.1	08.07.2014	00:00 Uhr_Start	20150128_039	3.05104	2.57249	6.1644	1.18602		Gebuehr	Emiliania huxleyi	RCC 1232	44.6	13.07.2014	20 Uhr		5.45711	5.71698	5.58704	0.183751	91.3156
Gebuehr	Emiliania huxleyi	RCC 1232	35.1	08.07.2014	00:00 Uhr_Start	20150128_040	2.86555	2.4596	5.53556	1.16505		Gebuehr	Emiliania huxleyi	RCC 1232	44.6	13.07.2014	20 Uhr		5.47971	5.32153	5.40062	0.111848	82.4764
Gebuehr	Emiliania huxleyi	RCC 1232	35.1	08.07.2014	00:00 Uhr_Start	20150128_047	2.79918	2.40875	5.29557	1.16209		Gebuehr	Emiliania huxleyi	RCC 1232	44.6	13.07.2014	20 Uhr		5.68308	6.10112	5.8921	0.295599	107.105
Gebuehr	Emiliania huxleyi	RCC 1232	35.1	08.07.2014	00:00 Uhr_Start	20150128_048	2.98349	2.50864	5.87832	1.18928		Gebuehr	Emiliania huxleyi	RCC 1232	44.6	13.07.2014	20 Uhr		4.97128	4.75661	4.86395	0.151794	60.2512
Gebuehr	Emiliania huxleyi	RCC 1232	35.1	08.07.2014	00:00 Uhr_Start	20150128_049	2.7952	2.21447	4.86151	1.26225		Gebuehr	Emiliania huxleyi	RCC 1232	44.6	13.07.2014	20 Uhr		5.37802	5.03907	5.20855	0.239675	73.9859
Gebuehr	Emiliania huxleyi	RCC 1232	35.1	08.07.2014	00:00 Uhr_Start	20150128_050	3.22172	2.62771	6.64898	1.22606		Gebuehr	Emiliania huxleyi	RCC 1232	44.6	13.07.2014	20 Uhr		5.38932	5.50231	5.44581	0.0798915	84.5643
Gebuehr	Emiliania huxleyi	RCC 1232	35.1	08.07.2014	00:00 Uhr_Start	20150128_052	3.17559	2.5471	6.35273	1.24675		Gebuehr	Emiliania huxleyi	RCC 1232	44.6	13.07.2014	20 Uhr		4.74532	4.847	4.79616	0.0719024	57.7669
Gebuehr	Emiliania huxleyi	RCC 1232	35.1	08.07.2014	00:00 Uhr_Start	20150128_053	2.25651	1.75677	3.11345	1.28446		Gebuehr	Emiliania huxleyi	RCC 1232	44.6	13.07.2014	20 Uhr		4.8244	5.17465	4.99953	0.247664	65.4314
Gebuehr	Emiliania huxleyi	RCC 1232	35.1	08.07.2014	00:00 Uhr_Start	20150128_053	2.30163	1.82796	3.30441	1.25912		Gebuehr	Emiliania huxleyi	RCC 1232	44.6	13.07.2014	20 Uhr		6.12372	6.2367	6.18021	0.0798915	123.597
Gebuehr	Emiliania huxleyi	RCC 1232	35.1	08.07.2014	00:00 Uhr_Start	20150128_055	2.53493	2.18526	4.35071	1.16001		Gebuehr	Emiliania huxleyi	RCC 1232	44.6	13.07.2014	20 Uhr		5.23115	4.97128	5.10121	0.183751	69.5055
Gebuehr	Emiliania huxleyi	RCC 1232	35.1	08.07.2014	00:00 Uhr_Start	20150128_059	2.46419	2.01816	3.90589	1.22101		Gebuehr	Emiliania huxleyi	RCC 1232	44.6	13.07.2014	20 Uhr		5.25374	4.89219	5.07297	0.255653	68.3573
Gebuehr	Emiliania huxleyi	RCC 1232	35.1	08.07.2014	00:00 Uhr_Start	20150128_059	2.70775	2.2532	4.7918	1.20174		Gebuehr	Emiliania huxleyi	RCC 1232	44.6	13.07.2014	20 Uhr		4.98258	5.34413	5.16336	0.255653	72.0767
Gebuehr	Emiliania huxleyi	RCC 1232	35.1	08.07.2014	00:00 Uhr_Start	20150128_061	3.01791	2.42181	5.74033	1.24613		Gebuehr	Emiliania huxleyi	RCC 1232	44.6	13.07.2014	20 Uhr		5.29894	5.5814	5.44017	0.199729	84.3014
Gebuehr	Emiliania huxleyi	RCC 1232	35.1	08.07.2014	00:00 Uhr_Start	20150128_062	2.53897	1.88273	3.75436	1.34856		Gebuehr	Emiliania huxleyi	RCC 1232	44.6	13.07.2014	20 Uhr		5.60399	5.62659	5.61529	0.0159783	92.7076
Gebuehr	Emiliania huxleyi	RCC 1232	35.1	08.07.2014	00:00 Uhr_Start	20150128_064	2.93315	2.42456	5.58544	1.20977		Gebuehr	Emiliania huxleyi	RCC 1232	44.6	13.07.2014	20 Uhr		5.12946	5.27634	5.2029	0.103859	73.7454
Gebuehr	Emiliania huxleyi	RCC 1232	35.1	08.07.2014	00:00 Uhr_Start	20150128_065	2.68326	2.19911	4.63445	1.22016		Gebuehr	Emiliania huxleyi	RCC 1232	44.6	13.07.2014	20 Uhr		5.10686	5.28764	5.19725	0.127826	73.5055
Gebuehr	Emiliania huxleyi	RCC 1232	35.1	08.07.2014	00:00 Uhr_Start	20150128_065	2.37366	1.95656	3.64755	1.21318		Gebuehr	Emiliania huxleyi	RCC 1232	44.6	13.07.2014	20 Uhr		5.75087	5.93164	5.84126	0.127826	104.356
Gebuehr	Emiliania huxleyi	RCC 1232	35.1	08.07.2014	00:00 Uhr_Start	20150128_071	3.27688	2.74335	7.06044	1.19448		Gebuehr	Emiliania huxleyi	RCC 1232	44.6	13.07.2014	20 Uhr		4.99388	4.75661	4.87525	0.167772	60.672
Gebuehr	Emiliania huxleyi	RCC 1232	35.1	08.07.2014	00:00 Uhr_Start	20150128_072	2.67642	2.24675	4.7228	1.19124		Gebuehr	Emiliania huxleyi	RCC 1232	44.6	13.07.2014	20 Uhr		5.20855	4.77921	4.99388	0.303588	65.2098
Gebuehr	Emiliania huxleyi	RCC 1232	35.1	08.07.2014	00:00 Uhr_Start	20150128_079	2.4564	1.86732	3.60252	1.31547		Gebuehr	Emiliania huxleyi	RCC 1232	44.6	13.07.2014	20 Uhr		4.92609	4.8583	4.89219	0.0479349	61.307
Gebuehr	Emiliania huxleyi	RCC 1232	35.1	08.07.2014	00:00 Uhr_Start	20150128_085	3.17963	2.56223	6.3986	1.24096		Gebuehr	Emiliania huxleyi	RCC 1232	44.6	13.07.2014	20 Uhr		5.09557	5.15206	5.12381	0.0399458	70.4333
Gebuehr	Emiliania huxleyi	RCC 1232	35.1	08.07.2014	00:00 Uhr_Start	20150128_088	3.23647	2.76005	7.01582	1.17261		Gebuehr	Emiliania huxleyi	RCC 1232	44.6	13.07.2014	20 Uhr		5.01648	5.03907	5.02778	0.0159783	66.5466
Gebuehr	Emiliania huxleyi	RCC 1232	35.1	08.07.2014	00:00 Uhr_Start	20150128_089	2.26548	1.93525	3.4434	1.17063		Gebuehr	Emiliania huxleyi	RCC 1232	44.6	13.07.2014	20 Uhr		6.05593	5.49101	5.77347	0.399458	100.765
Gebuehr	Emiliania huxleyi	RCC 1232	35.1	08.07.2014	00:00 Uhr_Start	20150128_089	2.56722	2.11345	4.26134	1.2147		Gebuehr	Emiliania huxleyi	RCC 1232	44.6	13.07.2014	20 Uhr		4.73402	5.07297	4.90349	0.239675	61.7327
Gebuehr	Emiliania huxleyi	RCC 1232	35.1	08.07.2014	00:00 Uhr_Start	20150128_090	2.63146	2.24782	4.64567	1.17067		Gebuehr	Emiliania huxleyi	RCC 1232	44.6	13.07.2014	20 Uhr		4.92609	5.14076	5.03342	0.151794	66.7712
Gebuehr	Emiliania huxleyi	RCC 1232	35.1	08.07.2014	00:00 Uhr_Start	20150128_091	2.66016	2.13436	4.45929	1.24635		Gebuehr	Emiliania huxleyi	RCC 1232	44.6	13.07.2014	20 Uhr		5.5249	5.28764	5.40627	0.167772	82.7355
Gebuehr	Emiliania huxleyi	RCC 1232	35.1	08.07.2014	00:00 Uhr_Start	20150128_092	3.28372	2.66005	6.86034	1.23446		Gebuehr	Emiliania huxleyi	RCC 1232	44.6	13.07.2014	20 Uhr		5.09557	5.5588	5.32718	0.327555	79.1573
Gebuehr	Emiliania huxleyi	RCC 1232	35.1	08.07.2014	00:00 Uhr_Start	20150128_093	2.85938	2.24771	5.0478	1.27213		Gebuehr	Emiliania huxleyi	RCC 1232	44.6	13.07.2014	20 Uhr		5.72827	5.40062	5.56445	0.231685	90.2121
Gebuehr	Emiliania huxleyi	RCC 1232	35.1	08.07.2014	00:00 Uhr_Start	20150128_094	3.02093	2.50164	5.93547	1.20758		Gebuehr	Emiliania huxleyi	RCC 1232	44.6	13.07.2014	20 Uhr		6.05593	5.40062	5.72827	0.463371	98.417
Gebuehr	Emiliania huxleyi	RCC 1232	35.1	08.07.2014	00:00 Uhr_Start	20150128_103	2.90098	2.41879	5.51102	1.19935		Gebuehr	Emiliania huxleyi	RCC 1232	44.6	13.07.2014	20 Uhr		4.64363	5.68308	5.16336	0.735002	72.0767
Gebuehr	Emiliania huxleyi	RCC 1232	35.1	08.07.2014	00:00 Uhr_Start	20150128_108	2.8753	2.34513	5.29591	1.22607		Gebuehr	Emiliania huxleyi	RCC 1232	44.6	13.07.2014	20 Uhr		5.40062	4.8357	5.11816	0.399458	70.2006
Gebuehr	Emiliania huxleyi	RCC 1232	35.1	08.07.2014	00:00 Uhr_Start	20150128_110	2.93007	2.42518	5.58099	1.20819
Gebuehr	Emiliania huxleyi	RCC 1232	35.1	08.07.2014	00:00 Uhr_Start	20150128_112	2.64772	2.26525	4.71062	1.16884
Gebuehr	Emiliania huxleyi	RCC 1232	35.1	08.07.2014	00:00 Uhr_Start	20150128_113	2.75495	2.19294	4.74494	1.25628
Gebuehr	Emiliania huxleyi	RCC 1232	35.1	08.07.2014	00:00 Uhr_Start	20150128_114	2.85232	2.30309	5.1594	1.23848
Gebuehr	Emiliania huxleyi	RCC 1232	35.1	08.07.2014	00:00 Uhr_Start	20150128_115	3.44836	2.93691	7.95412	1.17415
Gebuehr	Emiliania huxleyi	RCC 1232	35.1	08.07.2014	00:00 Uhr_Start	20150128_117	2.82379	2.12455	4.71183	1.32912
Gebuehr	Emiliania huxleyi	RCC 1232	35.1	08.07.2014	00:00 Uhr_Start	20150128_117	2.41363	2.05398	3.89365	1.1751
Gebuehr	Emiliania huxleyi	RCC 1232	35.1	08.07.2014	00:00 Uhr_Start	20150128_118	2.83898	2.38835	5.32537	1.18868
Gebuehr	Emiliania huxleyi	RCC 1232	24.7	12.07.2014	12:00 Uhr	20150303_001	2.58435	2.12087	4.30482	1.21853	N
Gebuehr	Emiliania huxleyi	RCC 1232	24.7	12.07.2014	12:00 Uhr	20150303_004	3.03962	2.44133	5.82821	1.24507	N
Gebuehr	Emiliania huxleyi	RCC 1232	24.7	12.07.2014	12:00 Uhr	20150303_005	2.62143	2.10349	4.3308	1.24623	N
Gebuehr	Emiliania huxleyi	RCC 1232	24.7	12.07.2014	12:00 Uhr	20150303_007	2.74271	2.09766	4.5186	1.30751	A
Gebuehr	Emiliania huxleyi	RCC 1232	24.7	12.07.2014	12:00 Uhr	20150303_008	2.51103	2.13468	4.20993	1.1763	A
Gebuehr	Emiliania huxleyi	RCC 1232	24.7	12.07.2014	12:00 Uhr	20150303_008	2.77436	2.36099	5.14454	1.17508	A
Gebuehr	Emiliania huxleyi	RCC 1232	24.7	12.07.2014	12:00 Uhr	20150303_009	3.19062	2.57155	6.44407	1.24074	A
Gebuehr	Emiliania huxleyi	RCC 1232	24.7	12.07.2014	12:00 Uhr	20150303_012	3.00644	2.40141	5.67034	1.25195	A
Gebuehr	Emiliania huxleyi	RCC 1232	24.7	12.07.2014	12:00 Uhr	20150303_013	3.28477	2.66458	6.87422	1.23276	A
Gebuehr	Emiliania huxleyi	RCC 1232	24.7	12.07.2014	12:00 Uhr	20150303_014	3.73195	3.22	9.43803	1.15899	A
Gebuehr	Emiliania huxleyi	RCC 1232	24.7	12.07.2014	12:00 Uhr	20150303_016	2.43012	1.85397	3.53851	1.31077	A
Gebuehr	Emiliania huxleyi	RCC 1232	24.7	12.07.2014	12:00 Uhr	20150303_019	2.5185	1.98555	3.92747	1.26841	N
Gebuehr	Emiliania huxleyi	RCC 1232	24.7	12.07.2014	12:00 Uhr	20150303_020	2.40894	1.9154	3.6239	1.25767	A
Gebuehr	Emiliania huxleyi	RCC 1232	24.7	12.07.2014	12:00 Uhr	20150303_021	3.27917	2.83522	7.30199	1.15658	A
Gebuehr	Emiliania huxleyi	RCC 1232	24.7	12.07.2014	12:00 Uhr	20150303_021	2.44156	2.00582	3.84635	1.21724	A
Gebuehr	Emiliania huxleyi	RCC 1232	24.7	12.07.2014	12:00 Uhr	20150303_024	3.33692	2.74831	7.20281	1.21417	A
Gebuehr	Emiliania huxleyi	RCC 1232	24.7	12.07.2014	12:00 Uhr	20150303_024	2.84355	2.26168	5.05105	1.25727	A
Gebuehr	Emiliania huxleyi	RCC 1232	24.7	12.07.2014	12:00 Uhr	20150303_026	2.91336	2.44122	5.58586	1.1934	N
Gebuehr	Emiliania huxleyi	RCC 1232	24.7	12.07.2014	12:00 Uhr	20150303_028	3.02274	2.51397	5.96831	1.20238	A
Gebuehr	Emiliania huxleyi	RCC 1232	24.7	12.07.2014	12:00 Uhr	20150303_029	2.74452	1.94213	4.18633	1.41315	A
Gebuehr	Emiliania huxleyi	RCC 1232	24.7	12.07.2014	12:00 Uhr	20150303_029	2.87542	2.53611	5.72743	1.13379	N
Gebuehr	Emiliania huxleyi	RCC 1232	24.7	12.07.2014	12:00 Uhr	20150303_032	2.44592	1.94943	3.74489	1.25468	N
Gebuehr	Emiliania huxleyi	RCC 1232	24.7	12.07.2014	12:00 Uhr	20150303_033	2.96675	2.46098	5.73427	1.20552	N
Gebuehr	Emiliania huxleyi	RCC 1232	24.7	12.07.2014	12:00 Uhr	20150303_035	2.61905	2.05485	4.22683	1.27457	N
Gebuehr	Emiliania huxleyi	RCC 1232	24.7	12.07.2014	12:00 Uhr	20150303_036	3.09374	2.52546	6.13643	1.22502	N
Gebuehr	Emiliania huxleyi	RCC 1232	24.7	12.07.2014	12:00 Uhr	20150303_037	2.97224	2.54924	5.95094	1.16593	N
Gebuehr	Emiliania huxleyi	RCC 1232	24.7	12.07.2014	12:00 Uhr	20150303_040	3.10093	2.5643	6.24528	1.20927	A
Gebuehr	Emiliania huxleyi	RCC 1232	24.7	12.07.2014	12:00 Uhr	20150303_041	2.77606	2.15795	4.70501	1.28643	A
Gebuehr	Emiliania huxleyi	RCC 1232	24.7	12.07.2014	12:00 Uhr	20150303_042	2.35046	1.9043	3.51543	1.23429	A
Gebuehr	Emiliania huxleyi	RCC 1232	24.7	12.07.2014	12:00 Uhr	20150303_046	2.44031	1.86688	3.57809	1.30716	N
Gebuehr	Emiliania huxleyi	RCC 1232	24.7	12.07.2014	12:00 Uhr	20150303_048	2.82413	2.18179	4.83935	1.29441	N
Gebuehr	Emiliania huxleyi	RCC 1232	24.7	12.07.2014	12:00 Uhr	20150303_049	2.72538	2.22686	4.76662	1.22387	N
Gebuehr	Emiliania huxleyi	RCC 1232	24.7	12.07.2014	12:00 Uhr	20150303_049	2.46052	1.98238	3.83093	1.2412	N
Gebuehr	Emiliania huxleyi	RCC 1232	24.7	12.07.2014	12:00 Uhr	20150303_050	2.78178	2.19532	4.79634	1.26714	A
Gebuehr	Emiliania huxleyi	RCC 1232	24.7	12.07.2014	12:00 Uhr	20150303_055	2.62998	2.20382	4.55216	1.19338	A
Gebuehr	Emiliania huxleyi	RCC 1232	24.7	12.07.2014	12:00 Uhr	20150303_056	2.84836	2.38986	5.34635	1.19185	N
Gebuehr	Emiliania huxleyi	RCC 1232	24.7	12.07.2014	12:00 Uhr	20150303_057	2.8089	2.35267	5.19022	1.19392	N
Gebuehr	Emiliania huxleyi	RCC 1232	24.7	12.07.2014	12:00 Uhr	20150303_058	2.82107	2.34066	5.18612	1.20524	N
Gebuehr	Emiliania huxleyi	RCC 1232	24.7	12.07.2014	12:00 Uhr	20150303_059	3.63332	3.1597	9.01653	1.14989	A
Gebuehr	Emiliania huxleyi	RCC 1232	24.7	12.07.2014	12:00 Uhr	20150303_060	2.25115	1.84808	3.2675	1.2181	A
Gebuehr	Emiliania huxleyi	RCC 1232	24.7	12.07.2014	12:00 Uhr	20150303_062	2.91619	2.43844	5.58493	1.19592	N
Gebuehr	Emiliania huxleyi	RCC 1232	24.7	12.07.2014	12:00 Uhr	20150303_063	2.7298	2.19028	4.69592	1.24632	A
Gebuehr	Emiliania huxleyi	RCC 1232	24.7	12.07.2014	12:00 Uhr	20150303_064	2.62336	2.08962	4.3054	1.25543	A
Gebuehr	Emiliania huxleyi	RCC 1232	24.7	12.07.2014	12:00 Uhr	20150303_065	2.78659	2.3371	5.11492	1.19233	N
Gebuehr	Emiliania huxleyi	RCC 1232	24.7	12.07.2014	12:00 Uhr	20150303_066	2.70274	2.11662	4.49301	1.27691	N
Gebuehr	Emiliania huxleyi	RCC 1232	24.7	12.07.2014	12:00 Uhr	20150303_067	2.29871	1.81751	3.28133	1.26476	A
Gebuehr	Emiliania huxleyi	RCC 1232	24.7	12.07.2014	12:00 Uhr	20150303_069	2.81054	2.17964	4.81132	1.28945	A
Gebuehr	Emiliania huxleyi	RCC 1232	24.7	12.07.2014	12:00 Uhr	20150303_070	3.06583	2.48481	5.98317	1.23383	N
Gebuehr	Emiliania huxleyi	RCC 1232	24.7	12.07.2014	12:00 Uhr	20150303_071	2.50593	2.17301	4.27683	1.1532	A
Gebuehr	Emiliania huxleyi	RCC 1232	24.7	12.07.2014	12:00 Uhr	20150303_072	2.9462	2.53209	5.85909	1.16354	A
Gebuehr	Emiliania huxleyi	RCC 1232	24.7	12.07.2014	12:00 Uhr	20150303_073	2.46007	1.99308	3.8509	1.2343	N
Gebuehr	Emiliania huxleyi	RCC 1232	24.7	12.07.2014	12:00 Uhr	20150303_074	3.07642	2.37826	5.74638	1.29356	A
Gebuehr	Emiliania huxleyi	RCC 1232	24.7	12.07.2014	12:00 Uhr	20150303_078	2.94138	2.42061	5.59198	1.21514	A
Gebuehr	Emiliania huxleyi	RCC 1232	24.7	12.07.2014	12:00 Uhr	20150303_085	2.98804	2.56295	6.01472	1.16586	A
Gebuehr	Emiliania huxleyi	RCC 1232	24.7	12.07.2014	12:00 Uhr	20150303_086	3.50944	3.02212	8.32989	1.16125	N
Gebuehr	Emiliania huxleyi	RCC 1232	35	12.07.2014	12 Uhr	20150818_003	2.54906	2.15212	4.30861	1.18444	N
Gebuehr	Emiliania huxleyi	RCC 1232	35	12.07.2014	12 Uhr	20150818_004	2.93471	2.251	5.18836	1.30374	N
Gebuehr	Emiliania huxleyi	RCC 1232	35	12.07.2014	12 Uhr	20150818_005	3.06515	2.6756	6.44115	1.14559	N
Gebuehr	Emiliania huxleyi	RCC 1232	35	12.07.2014	12 Uhr	20150818_006	3.13773	2.53233	6.24059	1.23907	N
Gebuehr	Emiliania huxleyi	RCC 1232	35	12.07.2014	12 Uhr	20150818_008	2.76772	2.36271	5.13596	1.17142	A
Gebuehr	Emiliania huxleyi	RCC 1232	35	12.07.2014	12 Uhr	20150818_009	2.84173	2.28875	5.10824	1.24161	N
Gebuehr	Emiliania huxleyi	RCC 1232	35	12.07.2014	12 Uhr	20150818_010	3.17428	2.84385	7.08993	1.11619	N
Gebuehr	Emiliania huxleyi	RCC 1232	35	12.07.2014	12 Uhr	20150818_011	2.81028	2.23708	4.93766	1.25623	N
Gebuehr	Emiliania huxleyi	RCC 1232	35	12.07.2014	12 Uhr	20150818_012	3.38584	3.12696	8.3153	1.08279	N
Gebuehr	Emiliania huxleyi	RCC 1232	35	12.07.2014	12 Uhr	20150818_013	2.70367	2.24945	4.77662	1.20193	A
Gebuehr	Emiliania huxleyi	RCC 1232	35	12.07.2014	12 Uhr	20150818_013	3.39901	2.83566	7.57002	1.19867	N
Gebuehr	Emiliania huxleyi	RCC 1232	35	12.07.2014	12 Uhr	20150818_015	2.65252	2.35388	4.90381	1.12687	N
Gebuehr	Emiliania huxleyi	RCC 1232	35	12.07.2014	12 Uhr	20150818_016	3.04728	2.51394	6.01668	1.21215	N
Gebuehr	Emiliania huxleyi	RCC 1232	35	12.07.2014	12 Uhr	20150818_018	3.10508	2.63149	6.41748	1.17997	N
Gebuehr	Emiliania huxleyi	RCC 1232	35	12.07.2014	12 Uhr	20150818_019	2.17664	1.69985	2.90594	1.28049	N
Gebuehr	Emiliania huxleyi	RCC 1232	35	12.07.2014	12 Uhr	20150818_021	3.01772	2.59552	6.15166	1.16266	N
Gebuehr	Emiliania huxleyi	RCC 1232	35	12.07.2014	12 Uhr	20150818_022	3.10118	2.48077	6.04233	1.25009	N
Gebuehr	Emiliania huxleyi	RCC 1232	35	12.07.2014	12 Uhr	20150818_023	2.82266	2.34564	5.20006	1.20337	N
Gebuehr	Emiliania huxleyi	RCC 1232	35	12.07.2014	12 Uhr	20150818_024	2.87628	2.33028	5.26416	1.2343	A
Gebuehr	Emiliania huxleyi	RCC 1232	35	12.07.2014	12 Uhr	20150818_025	3.21203	2.62828	6.63043	1.2221	N
Gebuehr	Emiliania huxleyi	RCC 1232	35	12.07.2014	12 Uhr	20150818_026	2.71845	2.2121	4.72299	1.2289	N
Gebuehr	Emiliania huxleyi	RCC 1232	35	12.07.2014	12 Uhr	20150818_026	2.61998	2.17607	4.47775	1.204	N
Gebuehr	Emiliania huxleyi	RCC 1232	35	12.07.2014	12 Uhr	20150818_027	3.12364	2.5604	6.28143	1.21998	N
Gebuehr	Emiliania huxleyi	RCC 1232	35	12.07.2014	12 Uhr	20150818_028	2.54723	2.01492	4.03103	1.26418	N
Gebuehr	Emiliania huxleyi	RCC 1232	35	12.07.2014	12 Uhr	20150818_029	2.89696	2.36838	5.38869	1.22318	N
Gebuehr	Emiliania huxleyi	RCC 1232	35	12.07.2014	12 Uhr	20150818_030	2.86276	2.38453	5.36139	1.20055	N
Gebuehr	Emiliania huxleyi	RCC 1232	35	12.07.2014	12 Uhr	20150818_032	3.05249	2.50346	6.00184	1.21931	A
Gebuehr	Emiliania huxleyi	RCC 1232	35	12.07.2014	12 Uhr	20150818_033	2.65888	2.26572	4.73145	1.17352	N
Gebuehr	Emiliania huxleyi	RCC 1232	35	12.07.2014	12 Uhr	20150818_034	3.79085	3.09316	9.20935	1.22556	N
Gebuehr	Emiliania huxleyi	RCC 1232	35	12.07.2014	12 Uhr	20150818_035	3.28032	2.64667	6.81877	1.23941	A
Gebuehr	Emiliania huxleyi	RCC 1232	35	12.07.2014	12 Uhr	20150818_036	3.07179	2.6811	6.46838	1.14572	N
Gebuehr	Emiliania huxleyi	RCC 1232	35	12.07.2014	12 Uhr	20150818_037	2.8906	2.46485	5.59587	1.17273	N
Gebuehr	Emiliania huxleyi	RCC 1232	35	12.07.2014	12 Uhr	20150818_038	2.96965	2.39112	5.57695	1.24195	N
Gebuehr	Emiliania huxleyi	RCC 1232	35	12.07.2014	12 Uhr	20150818_039	2.94525	2.37915	5.50343	1.23794	N
Gebuehr	Emiliania huxleyi	RCC 1232	35	12.07.2014	12 Uhr	20150818_040	2.58383	2.06843	4.19754	1.24918	N
Gebuehr	Emiliania huxleyi	RCC 1232	35	12.07.2014	12 Uhr	20150818_041	3.35903	2.75093	7.25744	1.22105	A
Gebuehr	Emiliania huxleyi	RCC 1232	35	12.07.2014	12 Uhr	20150818_042	2.83383	2.35709	5.24614	1.20226	A
Gebuehr	Emiliania huxleyi	RCC 1232	35	12.07.2014	12 Uhr	20150818_043	2.66483	2.34483	4.90763	1.13647	N
Gebuehr	Emiliania huxleyi	RCC 1232	35	12.07.2014	12 Uhr	20150818_045	2.58698	2.04345	4.15191	1.26599	A
Gebuehr	Emiliania huxleyi	RCC 1232	35	12.07.2014	12 Uhr	20150818_046	2.98094	2.47671	5.79852	1.20359	N
Gebuehr	Emiliania huxleyi	RCC 1232	35	12.07.2014	12 Uhr	20150818_048	3.25001	2.70997	6.91735	1.19928	N
Gebuehr	Emiliania huxleyi	RCC 1232	35	12.07.2014	12 Uhr	20150818_049	3.08806	2.45946	5.96508	1.25558	A
Gebuehr	Emiliania huxleyi	RCC 1232	35	12.07.2014	12 Uhr	20150818_051	2.99778	2.60783	6.14002	1.14953	N
Gebuehr	Emiliania huxleyi	RCC 1232	35	12.07.2014	12 Uhr	20150818_052	3.09482	2.47848	6.02437	1.24868	A
Gebuehr	Emiliania huxleyi	RCC 1232	35	12.07.2014	12 Uhr	20150818_053	2.85783	2.46674	5.53668	1.15855	N
Gebuehr	Emiliania huxleyi	RCC 1232	35	12.07.2014	12 Uhr	20150818_054	2.82071	2.42967	5.38265	1.16094	N
Gebuehr	Emiliania huxleyi	RCC 1232	35	12.07.2014	12 Uhr	20150818_056	2.97515	2.12463	4.96457	1.40032	N
Gebuehr	Emiliania huxleyi	RCC 1232	35	12.07.2014	12 Uhr	20150818_057	3.02957	2.55576	6.08123	1.18539	N
Gebuehr	Emiliania huxleyi	RCC 1232	35	12.07.2014	12 Uhr	20150818_058	2.23828	1.9314	3.39529	1.15889	A
Gebuehr	Emiliania huxleyi	RCC 1232	35	12.07.2014	12 Uhr	20150818_059	3.47555	2.85726	7.79942	1.21639	N
Gebuehr	Emiliania huxleyi	RCC 1232	35	12.07.2014	12 Uhr	20150818_060	2.9158	2.44921	5.60885	1.19051	N
Gebuehr	Emiliania huxleyi	RCC 1232	35	12.07.2014	12 Uhr	20150818_062	2.76021	2.22934	4.83292	1.23813	A
Gebuehr	Emiliania huxleyi	RCC 1232	35	12.07.2014	12 Uhr	20150818_063	2.79178	2.0855	4.57279	1.33866	A
Gebuehr	Emiliania huxleyi	RCC 1232	35	12.07.2014	12 Uhr	20150818_064	3.23712	2.72412	6.92589	1.18832	N
Gebuehr	Emiliania huxleyi	RCC 1232	44.6	13.07.2014	20 Uhr	20160204_001	3.24156	2.84329	7.23877	1.14007	N
Gebuehr	Emiliania huxleyi	RCC 1232	44.6	13.07.2014	20 Uhr	20160204_002	3.32961	2.73544	7.15337	1.21721	N
Gebuehr	Emiliania huxleyi	RCC 1232	44.6	13.07.2014	20 Uhr	20160204_003	2.71599	2.28826	4.88117	1.18692	N
Gebuehr	Emiliania huxleyi	RCC 1232	44.6	13.07.2014	20 Uhr	20160204_004	2.189	1.8214	3.13141	1.20182	A
Gebuehr	Emiliania huxleyi	RCC 1232	44.6	13.07.2014	20 Uhr	20160204_005	3.16134	2.74586	6.81772	1.15131	A
Gebuehr	Emiliania huxleyi	RCC 1232	44.6	13.07.2014	20 Uhr	20160204_006	3.06877	2.58732	6.23597	1.18608	N
Gebuehr	Emiliania huxleyi	RCC 1232	44.6	13.07.2014	20 Uhr	20160204_007	2.7141	2.03234	4.33225	1.33545	N
Gebuehr	Emiliania huxleyi	RCC 1232	44.6	13.07.2014	20 Uhr	20160204_008	3.55686	3.04302	8.50085	1.16886	N
Gebuehr	Emiliania huxleyi	RCC 1232	44.6	13.07.2014	20 Uhr	20160204_009	3.0377	2.49303	5.94789	1.21848	N
Gebuehr	Emiliania huxleyi	RCC 1232	44.6	13.07.2014	20 Uhr	20160204_010	3.19247	2.60271	6.52592	1.22659	N
Gebuehr	Emiliania huxleyi	RCC 1232	44.6	13.07.2014	20 Uhr	20160204_011	3.29448	2.69745	6.9796	1.22133	N
Gebuehr	Emiliania huxleyi	RCC 1232	44.6	13.07.2014	20 Uhr	20160204_012	3.35329	2.76754	7.28879	1.21165	N
Gebuehr	Emiliania huxleyi	RCC 1232	44.6	13.07.2014	20 Uhr	20160204_013	2.92185	2.42477	5.5644	1.205	N
Gebuehr	Emiliania huxleyi	RCC 1232	44.6	13.07.2014	20 Uhr	20160204_014	2.87236	2.28283	5.14993	1.25825	N
Gebuehr	Emiliania huxleyi	RCC 1232	44.6	13.07.2014	20 Uhr	20160204_015	3.15287	2.5872	6.40659	1.21864	A
Gebuehr	Emiliania huxleyi	RCC 1232	44.6	13.07.2014	20 Uhr	20160204_016	2.92991	2.46625	5.67522	1.188	A
Gebuehr	Emiliania huxleyi	RCC 1232	44.6	13.07.2014	20 Uhr	20160204_017	3.29116	2.99348	7.73775	1.09944	A
Gebuehr	Emiliania huxleyi	RCC 1232	44.6	13.07.2014	20 Uhr	20160204_018	3.18114	2.5991	6.49376	1.22394	N
Gebuehr	Emiliania huxleyi	RCC 1232	44.6	13.07.2014	20 Uhr	20160204_019	3.52545	2.88397	7.98538	1.22243	A
Gebuehr	Emiliania huxleyi	RCC 1232	44.6	13.07.2014	20 Uhr	20160204_020	3.19825	2.72629	6.84816	1.17311	N
Gebuehr	Emiliania huxleyi	RCC 1232	44.6	13.07.2014	20 Uhr	20160204_021	2.66232	2.37809	4.97254	1.11952	N
Gebuehr	Emiliania huxleyi	RCC 1232	44.6	13.07.2014	20 Uhr	20160204_022	3.01899	2.40629	5.70559	1.25462	N
Gebuehr	Emiliania huxleyi	RCC 1232	44.6	13.07.2014	20 Uhr	20160204_023	3.53323	3.113	8.63855	1.13499	N
Gebuehr	Emiliania huxleyi	RCC 1232	44.6	13.07.2014	20 Uhr	20160204_024	3.31113	2.7466	7.14268	1.20554	N
Gebuehr	Emiliania huxleyi	RCC 1232	44.6	13.07.2014	20 Uhr	20160204_025	3.34992	2.94353	7.74449	1.13806	N
Gebuehr	Emiliania huxleyi	RCC 1232	44.6	13.07.2014	20 Uhr	20160204_026	3.47104	2.88157	7.85558	1.20457	N
Gebuehr	Emiliania huxleyi	RCC 1232	44.6	13.07.2014	20 Uhr	20160204_027	3.20683	2.55865	6.44432	1.25333	N
Gebuehr	Emiliania huxleyi	RCC 1232	44.6	13.07.2014	20 Uhr	20160204_028	3.34363	2.68922	7.06209	1.24335	N
Gebuehr	Emiliania huxleyi	RCC 1232	44.6	13.07.2014	20 Uhr	20160204_029	3.20751	2.8156	7.09299	1.13919	A
Gebuehr	Emiliania huxleyi	RCC 1232	44.6	13.07.2014	20 Uhr	20160204_030	3.59954	3.13102	8.85162	1.14964	A
Gebuehr	Emiliania huxleyi	RCC 1232	44.6	13.07.2014	20 Uhr	20160204_031	2.94027	2.44343	5.64256	1.20334	N
Gebuehr	Emiliania huxleyi	RCC 1232	44.6	13.07.2014	20 Uhr	20160204_032	3.13937	2.69408	6.64267	1.16529	N
Gebuehr	Emiliania huxleyi	RCC 1232	44.6	13.07.2014	20 Uhr	20160204_033	3.24013	2.54464	6.47556	1.27332	A
Gebuehr	Emiliania huxleyi	RCC 1232	44.6	13.07.2014	20 Uhr	20160204_034	3.07232	2.4837	5.99316	1.23699	N
Gebuehr	Emiliania huxleyi	RCC 1232	44.6	13.07.2014	20 Uhr	20160204_035	3.41366	2.9782	7.98479	1.14621	N
Gebuehr	Emiliania huxleyi	RCC 1232	44.6	13.07.2014	20 Uhr	20160204_036	3.13726	2.71656	6.6936	1.15486	N
Gebuehr	Emiliania huxleyi	RCC 1232	44.6	13.07.2014	20 Uhr	20160204_037	2.99073	2.50905	5.89354	1.19198	A
Gebuehr	Emiliania huxleyi	RCC 1232	44.6	13.07.2014	20 Uhr	20160204_038	3.28584	2.78207	7.17967	1.18108	N
Gebuehr	Emiliania huxleyi	RCC 1232	44.6	13.07.2014	20 Uhr	20160204_039	3.44026	2.87722	7.77417	1.19569	N
Gebuehr	Emiliania huxleyi	RCC 1232	44.6	13.07.2014	20 Uhr	20160204_040	3.18343	2.61993	6.5505	1.21508	N
Gebuehr	Emiliania huxleyi	RCC 1232	44.6	13.07.2014	20 Uhr	20160204_041	2.82647	2.39188	5.30974	1.1817	A
Gebuehr	Emiliania huxleyi	RCC 1232	44.6	13.07.2014	20 Uhr	20160204_042	3.64606	3.0884	8.84395	1.18057	A
Gebuehr	Emiliania huxleyi	RCC 1232	44.6	13.07.2014	20 Uhr	20160204_043	2.61776	2.29799	4.72462	1.13915	A
Gebuehr	Emiliania huxleyi	RCC 1232	44.6	13.07.2014	20 Uhr	20160204_044	3.21415	2.74208	6.92208	1.17216	N
Gebuehr	Emiliania huxleyi	RCC 1232	44.6	13.07.2014	20 Uhr	20160204_045	3.07861	2.59201	6.26731	1.18773	N
Gebuehr	Emiliania huxleyi	RCC 1232	44.6	13.07.2014	20 Uhr	20160204_047	3.29271	2.82653	7.30964	1.16493	A
Gebuehr	Emiliania huxleyi	RCC 1232	44.6	13.07.2014	20 Uhr	20160204_048	3.02975	2.43622	5.79713	1.24363	N
Gebuehr	Emiliania huxleyi	RCC 1232	44.6	13.07.2014	20 Uhr	20160204_049	3.17256	2.70083	6.72971	1.17466	N
Gebuehr	Emiliania huxleyi	RCC 1232	44.6	13.07.2014	20 Uhr	20160204_050	2.79878	2.48313	5.45831	1.12712	N
Gebuehr	Emiliania huxleyi	RCC 1232	44.6	13.07.2014	20 Uhr	20160204_051	3.46904	3.04966	8.30903	1.13752	N
Gebuehr	Emiliania huxleyi	RCC 1232	44.6	13.07.2014	20 Uhr	20160204_052	3.42893	2.82676	7.61267	1.21303	N
Gebuehr	Emiliania huxleyi	RCC 1232	44.6	13.07.2014	20 Uhr	20160204_053	2.65111	2.27894	4.74515	1.16331	N
Gebuehr	Emiliania huxleyi	RCC 1232	44.6	13.07.2014	20 Uhr	20160204_054	3.00189	2.50716	5.91108	1.19733	N
Gebuehr	Emiliania huxleyi	RCC 1232	44.6	13.07.2014	20 Uhr	20160204_055	3.17731	2.62628	6.55375	1.20981	A
Gebuehr	Emiliania huxleyi	RCC 1232	44.6	13.07.2014	20 Uhr	20160204_057	3.09108	2.61301	6.34368	1.18296	N
Gebuehr	Emiliania huxleyi	RCC 1232	44.6	13.07.2014	20 Uhr	20160204_058	2.51912	2.16668	4.28681	1.16266	N
Gebuehr	Emiliania huxleyi	RCC 1232	44.6	13.07.2014	20 Uhr	20160204_059	3.25861	2.70615	6.92586	1.20415	N

## Sheet: Sheet2
	PLYB11				RCC1232							N	A	N	A
Total	56	55	62		55	54	57			PLYB11	25	24	32	42.8571	57.1429	100
"N"	24	38	32		24	41	42				35	38	17	69.0909	30.9091	100
"A"	32	17	30		31	13	15				45	32	30	51.6129	48.3871	100
	25	35	45		25	35	45
	A	N	N		N	N	N			RCC1232	25	24	31	43.6364	56.3636	100
	A	N	A		N	N	N				35	41	13	75.9259	24.0741	100
	A	A	N		N	N	N				45	42	15	73.6842	26.3158	100
	N	A	A		A	N	A
	N	N	N		A	A	A
	N	N	N		A	N	N
	A	N	N		A	N	N
	A	A	A		A	N	N
	A	N	N		A	N	N
	N	N	N		A	A	N
	A	N	A		A	N	N
	A	N	N		N	N	N
	N	N	N		A	N	N
	N	N	A		A	N	N
	A	A	A		A	N	A
	N	N	N		A	N	A
	A	N	N		A	N	A
	N	N	A		N	N	N
	A	A	A		A	A	A
	A	A	A		A	N	N
	N	N	N		N	N	N
	A	N	A		N	N	N
	A	N	A		N	N	N
	N	N	A		N	N	N
	A	A	A		N	N	N
	N	A	A		N	N	N
	A	N	N		A	A	N
	A	N	N		A	N	N
	N	N	N		A	N	A
	N	N	N		N	A	A
	N	N	N		N	N	N
	N	N	N		N	N	N
	A	A	N		N	N	A
	N	N	N		A	N	N
	A	A	N		A	N	N
	A	N	A		N	A	N
	N	A	N		N	A	A
	N	N	N		N	N	N
	N	N	N		A	A	N
	N	N	A		A	N	N
	A	N	N		N	N	A
	A	N	A		A	A	A
	N	A	N		A	N	A
	N	A	A		N	A	N
	N	N	A		N	N	N
	A	A	A		A	N	A
	A	N	A		A	N	N
	A	N	N		N	N	N
	A	A	A		A	A	N
	A	N	A		A	N	N
	A	N	A		N	N	N
	N	A	N		A	A	N
	A	N	A		A	A	N
	A	N	N		A	N	A
	A	A	N		N		N
	A		A				N
			A				N
			A
			N
			A
			N
			A
