# Supplementary material for: Strain-specific morphological response of the dominant calcifying phytoplankton species Emiliania huxleyi to salinity change
Source: PLoS One. 2021 Feb 11;16(2):e0246745. doi: 10.1371/journal.pone.0246745 (PMC7877742; doi:10.1371/journal.pone.0246745)
Supplement: S3 Table — (XLSX) [file pone.0246745.s005.xlsx]

## Sheet: Sheet1
S3 Table. Data on Emiliania huxleyi coccolith length under low and high salinity conditions compiled from previously published literature.
Supporting Information file 3 of 6 accompanying Gebühr et al. Strain-specific morphological response of the dominant calcifying phytoplankton species Emiliania huxleyi to salinity change. N = number of individual coccoliths measured, as stated in the original manuscript.
Reference	Strain	Salinity	Mean reported coccolith length (µm)	N
Paasche et al. 1996	SC91	25	3.28	120
Paasche et al. 1996	SC91	34	3.46	120
Green et al. 1998	PLYB92/11	24	3.16	30
Green et al. 1998	PLYB92/11	34	3.32	30
Green et al. 1998	DW53/74/6	24	2.97	31
Green et al. 1998	DW53/74/6	34	2.84	30
Green et al. 1998	G177aGa	24	2.58	31
Green et al. 1998	G177aGa	34	3.1	31
Fielding et al. 2009	PLYB11	26.6	3.48	30
Fielding et al. 2009	PLYB11	35	3.98	30
Fielding et al. 2009	PLYB11	41	4.37	30
Saruwatari et al. 2016	MR70N	26	3.53	not stated
Saruwatari et al. 2016	MR70N	35	3.43	not stated
Linge Johnsen et al. 2019	RCC868	25	2.49	30
Linge Johnsen et al. 2019	RCC868	35	2.92	30
Linge Johnsen et al. 2019	RCC868	45	3.17	30
Linge Johnsen et al. 2019	RCC1210	25	2.52	30
Linge Johnsen et al. 2019	RCC1210	35	2.61	30
Linge Johnsen et al. 2019	RCC1210	45	2.87	30
Linge Johnsen et al. 2019	RCC1232	25	2.56	30
Linge Johnsen et al. 2019	RCC1232	35	2.53	30
Linge Johnsen et al. 2019	RCC1232	45	2.57	30
Linge Johnsen et al. 2019	RCC1824	25	2.74	30
Linge Johnsen et al. 2019	RCC1824	35	3.07	30
Linge Johnsen et al. 2019	RCC1824	45	3.07	30
Linge Johnsen et al. 2019	RCC1843	25	2.45	30
Linge Johnsen et al. 2019	RCC1843	35	2.69	30
Linge Johnsen et al. 2019	RCC1843	45	2.67	30
Linge Johnsen et al. 2019	SAG33.90	25	2.71	30
Linge Johnsen et al. 2019	SAG33.90	35	3.09	30
Linge Johnsen et al. 2019	SAG33.90	45	3.38	30
