# Supplementary material for: Strain-specific morphological response of the dominant calcifying phytoplankton species Emiliania huxleyi to salinity change
Source: PLoS One. 2021 Feb 11;16(2):e0246745. doi: 10.1371/journal.pone.0246745 (PMC7877742; doi:10.1371/journal.pone.0246745)
Supplement: S4 Table — (XLSX) [file pone.0246745.s006.xlsx]

## Sheet: Sheet1
S4 Table: Summary of carbonate system parameters at the beginning and end of experiment for E. huxleyi strains PLYB11 and RCC1232
Start/end = start or end of the experiment, temperature = degrees celcius, Ks8.2 and Ks4.3 are the acid capacity values measured by titration (see Methods)
HCO3- = concentation of bicarbonate ions (calculated), CO32- = concentration of carbonate ions (calculated), DIC = dissolved inorganic carbon (calculated), TIC = total inorganic carbon (calculated).
Supporting Information file 4 of 6 accompanying Gebühr et al. Strain-specific morphological response of the dominant calcifying phytoplankton species Emiliania huxleyi to salinity change
Operator	Species	Strain	Salinity	Date	Start/End	Flask Replicate	pH	Temperature	Ks 8.2	Ks4.3	HCO3- (mmol/L)	CO32- (mmol/L)	DIC (mmol/L)	TIC (mmol/L)
Gebuehr	n/a	n/a	24.7	2014-07-01	start	n/a	8.1	22.9	0.7	2.7	1.3	0.7	2	24.02
Gebuehr	n/a	n/a	35	2014-07-01	start	n/a	8.24	24.8	1.1	3.9	1.7	1.1	2.8	33.628
Gebuehr	n/a	n/a	44.6	2014-07-01	start	n/a	8.43	23.1	1.6	4.9	1.7	1.6	3.3	39.633
Gebuehr	Emiliania huxleyi	PLYB11	24.7	2014-07-14	end	1	8.45	18.2	0.8	3.2	1.6	0.8	2.4	28.824
Gebuehr	Emiliania huxleyi	PLYB11	24.7	2014-07-14	end	2	8.44	18	0.8	3.1	1.5	0.8	2.3	27.623
Gebuehr	Emiliania huxleyi	PLYB11	24.7	2014-07-14	end	3	8.39	18.5	0.8	3.2	1.6	0.8	2.4	28.824
Gebuehr	Emiliania huxleyi	PLYB11	35	2014-07-14	end	1	8.43	20.8	1.2	4	1.6	1.2	2.8	33.628
Gebuehr	Emiliania huxleyi	PLYB11	35	2014-07-14	end	2	8.43	21.1	1.3	4.1	1.5	1.3	2.8	33.628
Gebuehr	Emiliania huxleyi	PLYB11	35	2014-07-14	end	3	8.4	22	1.1	4	1.8	1.1	2.9	34.829
Gebuehr	Emiliania huxleyi	PLYB11	44.6	2014-07-14	end	1	8.28	21.6	1.4	4.9	2.1	1.4	3.5	42.035
Gebuehr	Emiliania huxleyi	PLYB11	44.6	2014-07-14	end	2	8.3	21.8	1.2	4.9	2.5	1.2	3.7	44.437
Gebuehr	Emiliania huxleyi	PLYB11	44.6	2014-07-14	end	3	8.3	22.9	1.5	5.2	2.2	1.5	3.7	44.437
Gebuehr	Emiliania huxleyi	RCC1232	24.7	2014-07-14	end	1	8.65	23	1.6	3.2	0	1.6	1.6	19.216
Gebuehr	Emiliania huxleyi	RCC1232	24.7	2014-07-14	end	2	8.61	23.2	1.6	3.2	0	1.6	1.6	19.216
Gebuehr	Emiliania huxleyi	RCC1232	24.7	2014-07-14	end	3	8.6	23.9	1.5	3.2	0.2	1.5	1.7	20.417
Gebuehr	Emiliania huxleyi	RCC1232	35	2014-07-14	end	1	8.28	23.5	1.2	4	1.6	1.2	2.8	33.628
Gebuehr	Emiliania huxleyi	RCC1232	35	2014-07-14	end	2	8.24	23.2	1.1	3.9	1.7	1.1	2.8	33.628
Gebuehr	Emiliania huxleyi	RCC1232	35	2014-07-14	end	3	8.22	23.6	1	4	2	1	3	36.03
Gebuehr	Emiliania huxleyi	RCC1232	44.6	2014-07-14	end	1	8.8	22.9	2.4	5.1	0.3	2.4	2.7	32.427
Gebuehr	Emiliania huxleyi	RCC1232	44.6	2014-07-14	end	2	8.81	22.9	2.3	5.1	0.5	2.3	2.8	33.628
Gebuehr	Emiliania huxleyi	RCC1232	44.6	2014-07-14	end	3	8.83	24	2.3	5.2	0.6	2.3	2.9	34.829
